# Supplementary material for: Chronic dysfunction of Stromal interaction molecule by pulsed RNAi induction in fat tissue impairs organismal energy homeostasis in Drosophila
Source: Sci Rep. 2019 May 6;9:6989. doi: 10.1038/s41598-019-43327-y (PMC6502815; doi:10.1038/s41598-019-43327-y)
Supplement: Supplementary file 2 — Supplementary dataset 1 [file 41598_2019_43327_MOESM2_ESM.csv]

Gene.ID	Stim-TRiPI On.A	Stim-TRiPI Off.B	Stim-TRiPI On.C	Stim-TRiPI Off.D	Stim-TRiPI On.E	Stim-TRiPI Off.F
FBgn0000003	16	76	43	57	36	46
FBgn0000008	523	776	1179	2117	1161	1608
FBgn0000014	139	91	99	81	85	121
FBgn0000015	17	11	159	52	71	49
FBgn0000017	250	233	297	201	303	149
FBgn0000018	331	310	353	305	310	251
FBgn0000022	0	0	0	0	0	0
FBgn0000024	43	41	31	43	55	32
FBgn0000028	12	4	14	9	20	14
FBgn0000032	362	355	356	307	304	277
FBgn0000036	5	1	3	5	7	14
FBgn0000037	2	1	8	1	3	6
FBgn0000038	3	8	2	14	8	10
FBgn0000039	0	0	2	1	0	0
FBgn0000042	13729	11310	17058	16339	19029	10059
FBgn0000043	145	116	208	159	298	171
FBgn0000044	4031	3788	2841	3412	5374	2195
FBgn0000045	380	334	140	155	236	281
FBgn0000046	423	401	885	432	666	395
FBgn0000047	16	23	30	47	34	17
FBgn0000052	4601	9585	4388	8656	5383	11173
FBgn0000053	8752	9062	8288	5893	10469	7173
FBgn0000054	305	220	279	254	255	247
FBgn0000055	2078	3708	1706	2499	2464	3614
FBgn0000056	2137	3780	1787	2490	2594	3608
FBgn0000057	1380	1306	1539	1578	1504	1203
FBgn0000061	4	1	3	0	0	1
FBgn0000063	3	1	7	11	12	9
FBgn0000064	38236	41922	40084	41558	41077	39481
FBgn0000071	0	0	0	0	0	0
FBgn0000075	3	5	3	10	4	1
FBgn0000077	249	248	266	337	213	165
FBgn0000078	3393	2027	3141	2274	4401	2679
FBgn0000079	1149	1073	868	680	1290	1303
FBgn0000083	2452	1847	2638	2322	2901	1723
FBgn0000084	1011	1925	690	1904	809	1773
FBgn0000092	3	15	9	16	11	5
FBgn0000094	46	17	3	6	21	15
FBgn0000097	1072	1027	1141	900	992	810
FBgn0000100	37064	31244	36356	31947	46062	33751
FBgn0000108	78	31	34	20	44	41
FBgn0000109	425	452	393	501	399	420
FBgn0000114	1899	1935	2244	2129	2631	2668
FBgn0000115	395	381	395	386	408	354
FBgn0000116	4189	5040	2980	3887	4012	2811
FBgn0000117	2340	2376	2494	2416	2780	2524
FBgn0000119	948	822	1175	1009	1100	778
FBgn0000120	39	35	59	19	55	106
FBgn0000121	37	30	56	17	62	82
FBgn0000137	0	0	0	0	0	0
FBgn0000139	424	242	368	292	437	286
FBgn0000140	2	2	5	1	4	9
FBgn0000146	7	4	8	5	8	8
FBgn0000147	9	1	13	9	17	10
FBgn0000150	13584	18596	15186	22121	16687	17717
FBgn0000152	82	93	79	78	77	67
FBgn0000153	80	102	31	67	70	43
FBgn0000157	17	10	3	3	5	7
FBgn0000158	0	0	2	1	6	2
FBgn0000163	661	436	647	462	708	263
FBgn0000166	0	0	0	0	0	0
FBgn0000173	1654	1664	1573	1835	1346	1263
FBgn0000179	0	2	0	3	4	2
FBgn0000180	149	128	82	62	57	69
FBgn0000181	8612	6752	8101	7693	7683	4831
FBgn0000182	2	3	19	2	14	11
FBgn0000183	621	533	577	542	486	417
FBgn0000206	1	0	2	1	3	10
FBgn0000212	1592	1552	1522	1564	1755	1466
FBgn0000216	0	0	0	0	0	0
FBgn0000221	115	104	96	84	89	80
FBgn0000227	0	0	0	0	0	0
FBgn0000228	683	652	685	654	722	634
FBgn0000229	422	360	422	399	390	318
FBgn0000233	1	6	0	0	0	0
FBgn0000239	3477	3272	3828	3314	3240	2484
FBgn0000241	5	9	6	7	3	5
FBgn0000244	4256	3096	4093	3176	4437	2754
FBgn0000246	35	31	38	41	30	28
FBgn0000247	1440	1480	1642	1489	1778	1616
FBgn0000250	1726	1502	1518	1181	1551	1524
FBgn0000251	57	82	21	33	141	31
FBgn0000253	4307	5241	4223	4874	3257	4464
FBgn0000256	2011	1820	2597	2870	3186	2461
FBgn0000257	451	403	496	413	385	336
FBgn0000259	1105	991	1275	957	852	856
FBgn0000261	47086	44201	37877	46857	38353	49468
FBgn0000273	2140	2945	2284	2300	2047	2291
FBgn0000274	5	1	9	2	9	6
FBgn0000276	12	201	58	1	3	19
FBgn0000277	9	139	34	1	2	1
FBgn0000278	0	13	8	0	4	4
FBgn0000279	5	34	8	0	5	3
FBgn0000280	0	0	0	0	0	0
FBgn0000281	0	0	0	0	0	0
FBgn0000283	1178	1293	1261	1439	1536	1374
FBgn0000286	2463	2247	3326	2589	2860	2575
FBgn0000287	327	272	248	237	191	278
FBgn0000289	939	960	1029	967	1155	1008
FBgn0000299	14314	14113	13234	12175	18382	18957
FBgn0000303	29	21	12	12	17	20
FBgn0000307	542	530	643	539	637	561
FBgn0000308	1535	1467	1620	1456	1340	977
FBgn0000316	705	700	754	793	767	764
FBgn0000317	1404	1450	2036	1814	1618	1558
FBgn0000318	460	485	433	503	437	313
FBgn0000319	14119	12590	17059	13974	14781	12941
FBgn0000320	4	0	5	7	3	7
FBgn0000326	1021	963	1035	1062	1240	1129
FBgn0000330	304	258	308	300	305	297
FBgn0000337	0	3	7	7	4	0
FBgn0000339	709	803	669	797	475	476
FBgn0000346	122	94	100	86	101	67
FBgn0000351	2	4	2	2	5	0
FBgn0000352	204	227	234	220	215	199
FBgn0000355	0	0	0	0	0	0
FBgn0000356	0	0	0	0	0	0
FBgn0000357	3	0	6	3	9	1
FBgn0000358	0	0	0	0	0	0
FBgn0000359	4	1	4	1	2	3
FBgn0000360	0	0	0	0	0	0
FBgn0000370	10629	11250	10267	11421	9411	8477
FBgn0000376	233	203	254	200	333	222
FBgn0000377	713	613	737	681	870	766
FBgn0000382	2728	2322	3094	2580	2870	2105
FBgn0000384	701	650	1024	842	720	580
FBgn0000392	462	345	400	397	347	231
FBgn0000394	305	372	246	320	354	269
FBgn0000395	1081	768	1311	846	1376	947
FBgn0000404	8	11	18	4	31	5
FBgn0000405	1	6	29	11	24	11
FBgn0000406	45171	52615	54457	64385	57280	57727
FBgn0000409	5684	4880	6430	5656	5265	4177
FBgn0000411	100	97	56	106	134	107
FBgn0000412	1046	1179	933	1166	1124	1075
FBgn0000414	1329	1416	1485	1490	1734	1593
FBgn0000416	65537	61854	74814	74434	71661	67500
FBgn0000422	137	291	125	345	192	383
FBgn0000426	44	28	71	64	38	34
FBgn0000427	0	0	0	0	0	1
FBgn0000439	0	0	0	0	1	0
FBgn0000442	3	11	25	36	47	7
FBgn0000447	638	517	595	465	612	589
FBgn0000448	16	10	8	10	7	13
FBgn0000449	0	0	0	1	3	0
FBgn0000451	83	88	87	61	115	72
FBgn0000454	1933	1900	2166	2393	2585	2171
FBgn0000455	2040	1816	2185	1916	2495	2140
FBgn0000459	61	80	78	86	143	110
FBgn0000463	9	23	20	25	11	20
FBgn0000464	353	385	463	378	545	436
FBgn0000473	264	268	187	266	178	237
FBgn0000477	2325	1905	2490	2198	2481	1905
FBgn0000479	4196	3285	4192	3239	5944	5356
FBgn0000482	51	46	21	30	10	24
FBgn0000489	112	118	166	157	209	60
FBgn0000490	553	439	593	692	669	661
FBgn0000492	985	750	960	711	1013	806
FBgn0000497	6	18	14	6	19	14
FBgn0000499	305	278	342	274	308	217
FBgn0000500	2	0	0	0	0	1
FBgn0000504	3444	3375	3473	1994	3383	3046
FBgn0000520	212	225	230	191	244	176
FBgn0000524	180	167	215	159	221	145
FBgn0000527	13	116	35	50	156	88
FBgn0000529	0	0	0	1	3	0
FBgn0000533	29	29	24	53	41	20
FBgn0000535	14	5	4	2	10	5
FBgn0000536	5348	6649	5548	4130	4274	4606
FBgn0000541	1422	1359	1831	1375	1349	1187
FBgn0000542	53	36	45	41	81	47
FBgn0000543	491	421	440	540	607	517
FBgn0000546	620	525	700	529	557	336
FBgn0000547	1112	1283	1044	1137	819	868
FBgn0000551	1	1	2	4	0	0
FBgn0000552	0	0	0	0	0	0
FBgn0000556	316800	305275	314651	292290	422892	351660
FBgn0000557	173	142	161	174	161	97
FBgn0000559	158189	149529	150140	145363	199457	166557
FBgn0000560	0	1	0	0	0	1
FBgn0000562	1728	1402	1792	1455	1606	1214
FBgn0000564	0	0	0	0	0	0
FBgn0000565	251	274	193	228	171	103
FBgn0000566	1507	1217	1339	1027	1519	1045
FBgn0000567	549	370	644	297	576	384
FBgn0000568	4057	4736	4754	4627	4262	4160
FBgn0000575	179	319	194	699	108	199
FBgn0000576	22	15	6	3	18	5
FBgn0000577	6	0	27	0	3	4
FBgn0000578	154	141	208	128	166	112
FBgn0000579	29026	33184	26787	35259	33719	37966
FBgn0000581	1300	1190	1466	1152	1362	1066
FBgn0000588	0	1	1	3	0	1
FBgn0000591	0	0	0	0	0	2
FBgn0000592	7465	13840	5123	8455	7059	14540
FBgn0000594	1	2	1	2	1	3
FBgn0000606	0	0	0	0	0	0
FBgn0000611	1769	1664	1867	1730	1726	1313
FBgn0000615	90	132	278	265	216	199
FBgn0000617	202	158	214	210	202	129
FBgn0000618	107	68	67	79	54	21
FBgn0000625	39	25	8	15	43	46
FBgn0000629	411	365	430	418	375	314
FBgn0000633	38	56	38	49	62	45
FBgn0000635	700	900	617	997	728	1149
FBgn0000636	231	190	191	117	488	324
FBgn0000639	0	1	0	0	2	0
FBgn0000640	0	1	0	0	0	2
FBgn0000644	8	5	9	9	6	0
FBgn0000658	5	5	4	8	8	4
FBgn0000659	328	332	224	370	474	283
FBgn0000662	1143	1085	1302	1146	1258	1025
FBgn0000667	1738	1572	1681	1563	1930	1450
FBgn0000709	861	770	1030	780	930	781
FBgn0000711	982	652	899	757	1032	726
FBgn0000715	0	2	0	0	0	0
FBgn0000719	575	490	594	411	650	421
FBgn0000721	16486	13347	17837	14593	18813	13613
FBgn0000723	234	214	182	191	222	158
FBgn0000808	15	10	6	3	7	8
FBgn0000810	327	283	421	296	382	328
FBgn0000826	14	8	6	9	13	5
FBgn0000927	8	3	5	2	7	2
FBgn0000928	8	10	12	9	9	8
FBgn0000964	0	4	12	4	4	5
FBgn0000996	92	117	130	124	130	105
FBgn0001075	4	9	11	10	14	16
FBgn0001077	0	0	0	0	0	1
FBgn0001078	659	591	752	554	493	426
FBgn0001079	313	297	291	248	319	231
FBgn0001083	6	10	4	13	15	2
FBgn0001084	30	22	42	48	30	37
FBgn0001085	38	38	42	27	59	32
FBgn0001086	0	7	12	5	8	6
FBgn0001087	839	736	944	737	826	628
FBgn0001089	32	45	168	75	59	81
FBgn0001090	3	0	3	0	7	1
FBgn0001091	21036	23548	20439	27753	29751	28608
FBgn0001092	13138	17111	13612	20436	15587	18588
FBgn0001098	2643	2597	1822	1774	2241	1810
FBgn0001099	100	84	121	111	41	33
FBgn0001104	933	1191	1073	1247	983	1046
FBgn0001105	5007	4634	5361	5144	5493	4651
FBgn0001108	1821	1707	2007	1797	2227	1822
FBgn0001112	59	110	17	155	76	124
FBgn0001114	13931	17694	15143	18155	22729	28941
FBgn0001120	0	1	0	1	0	0
FBgn0001122	466	415	691	498	549	356
FBgn0001123	610	423	566	615	437	395
FBgn0001124	6896	12792	8176	16617	7301	11213
FBgn0001125	4358	14458	4971	18588	5182	16431
FBgn0001128	27583	17534	32297	20207	33816	20409
FBgn0001133	331	349	400	360	319	294
FBgn0001134	312	259	464	322	450	366
FBgn0001137	171	162	163	145	147	113
FBgn0001138	4	2	0	4	3	9
FBgn0001139	1207	1036	1260	1084	1189	910
FBgn0001142	70	60	76	74	73	73
FBgn0001145	7738	8654	6671	6245	9846	9909
FBgn0001147	0	0	56	1	7	21
FBgn0001148	0	0	12	0	2	4
FBgn0001149	5583	5265	6197	6633	4622	3506
FBgn0001150	0	0	0	1	1	4
FBgn0001168	2921	2936	3004	2508	2780	2803
FBgn0001169	721	765	789	626	628	491
FBgn0001170	1	0	0	0	1	0
FBgn0001174	0	0	0	0	0	0
FBgn0001179	98	21	49	20	34	41
FBgn0001180	29	33	15	20	28	7
FBgn0001185	230	245	292	276	214	239
FBgn0001186	4391	6442	3180	4340	2900	4787
FBgn0001187	4904	6448	4699	9291	8555	12559
FBgn0001189	2023	1714	2186	1764	2300	1860
FBgn0001197	211	142	167	169	164	129
FBgn0001202	691	590	705	664	755	564
FBgn0001206	124	102	119	143	155	158
FBgn0001208	16492	13109	16392	15737	19439	12610
FBgn0001215	1391	1495	1486	1270	1562	1429
FBgn0001216	109	135	73	61	74	85
FBgn0001217	405	273	417	277	316	289
FBgn0001218	31651	23080	38405	20907	30797	23439
FBgn0001220	4606	4708	4898	4670	4839	4862
FBgn0001222	1047	884	1106	936	1036	789
FBgn0001223	37	40	48	42	36	23
FBgn0001224	21	14	25	18	22	15
FBgn0001225	412	410	497	656	177	170
FBgn0001226	261	151	339	278	118	98
FBgn0001227	0	0	3	2	6	3
FBgn0001228	144	125	156	224	23	17
FBgn0001229	5	6	1	6	5	2
FBgn0001230	1021	873	1151	1166	566	376
FBgn0001233	34073	33225	36141	38372	33886	29360
FBgn0001234	2448	1764	2615	1863	1641	1408
FBgn0001235	622	704	437	553	696	473
FBgn0001247	1279	1375	1436	1305	1282	1462
FBgn0001248	53913	46435	50010	39128	54073	49424
FBgn0001250	3432	3044	5588	4580	5545	5400
FBgn0001253	2	5	2	0	3	7
FBgn0001254	0	0	0	0	0	0
FBgn0001255	0	0	0	0	0	0
FBgn0001256	5	2	0	0	3	1
FBgn0001257	2693	12058	1984	9548	2549	12899
FBgn0001258	2235	2921	1933	2428	2195	2678
FBgn0001259	2	11	3	10	5	7
FBgn0001263	2	5	6	1	4	7
FBgn0001269	14	3	52	3	11	23
FBgn0001276	92	84	76	107	87	107
FBgn0001280	359	303	335	356	333	257
FBgn0001281	0	5	3	3	4	4
FBgn0001285	10	13	13	11	12	28
FBgn0001291	701	608	671	667	649	477
FBgn0001296	128	776	134	514	142	708
FBgn0001297	1142	985	993	838	1169	760
FBgn0001301	762	932	693	832	632	723
FBgn0001308	3662	3040	3986	3434	4071	3128
FBgn0001311	5	3	6	5	18	9
FBgn0001313	785	1249	957	1087	1460	1588
FBgn0001316	1561	1333	1722	1372	1662	1445
FBgn0001319	23	28	29	18	18	14
FBgn0001320	40	35	60	87	52	30
FBgn0001321	12	9	40	8	20	4
FBgn0001323	64	95	86	102	118	38
FBgn0001324	796	728	1004	779	996	770
FBgn0001325	0	0	0	1	0	0
FBgn0001330	216	161	196	164	213	187
FBgn0001341	318	222	282	149	241	233
FBgn0001404	2632	1241	2713	1451	2632	1233
FBgn0001491	276	195	239	266	128	60
FBgn0001565	1924	1606	1860	1795	2393	1623
FBgn0001612	3044	3634	3012	3239	2530	2050
FBgn0001624	1298	1441	1732	1388	1545	1398
FBgn0001941	571	533	626	614	569	529
FBgn0001942	26333	25021	27245	28044	30391	23226
FBgn0001961	1678	1517	1829	1813	2189	1558
FBgn0001965	558	590	634	554	606	508
FBgn0001967	2	1	0	1	2	1
FBgn0001970	139	106	128	128	133	124
FBgn0001974	224	214	278	212	242	189
FBgn0001977	742	667	722	827	587	438
FBgn0001978	710	713	824	686	961	795
FBgn0001981	9	6	5	3	10	11
FBgn0001983	0	0	0	0	0	0
FBgn0001986	514	438	536	447	642	497
FBgn0001987	432	260	396	260	384	173
FBgn0001989	855	786	707	878	782	807
FBgn0001990	230	254	264	277	237	193
FBgn0001991	94	93	80	47	92	55
FBgn0001992	28	13	13	25	23	18
FBgn0001994	1915	1480	1958	1700	1949	1637
FBgn0001995	268	316	301	364	333	258
FBgn0002021	579	412	466	444	485	398
FBgn0002022	2169	1793	2189	1721	1962	1720
FBgn0002023	7	9	17	15	16	17
FBgn0002031	1761	2012	1782	2130	2172	2124
FBgn0002036	333	338	361	478	303	287
FBgn0002044	1623	1709	1765	1764	1984	1845
FBgn0002069	5955	4293	6863	4852	6635	4370
FBgn0002121	2354	2097	2152	2089	1891	1676
FBgn0002174	28	31	9	23	36	23
FBgn0002183	513	520	570	469	579	498
FBgn0002283	192	124	206	157	147	100
FBgn0002284	1740	3546	1418	3442	1072	2699
FBgn0002306	65	62	103	60	57	43
FBgn0002354	65	56	64	50	87	74
FBgn0002413	1328	1332	1440	1306	1535	1406
FBgn0002431	5209	5413	6686	5336	5592	5282
FBgn0002440	0	0	0	2	0	0
FBgn0002441	717	615	740	634	995	803
FBgn0002466	10	2	9	10	5	16
FBgn0002521	384	380	479	377	302	166
FBgn0002522	4	0	3	5	9	1
FBgn0002524	1061	678	1285	938	1157	667
FBgn0002525	500	423	494	463	437	423
FBgn0002526	401	374	270	285	368	372
FBgn0002531	0	0	0	0	1	0
FBgn0002533	0	0	0	0	0	0
FBgn0002534	0	0	0	0	0	0
FBgn0002535	0	0	0	0	0	0
FBgn0002542	41	26	36	29	35	44
FBgn0002543	877	673	905	725	1162	681
FBgn0002552	534	535	537	595	616	634
FBgn0002561	0	0	0	0	0	0
FBgn0002562	14	18	12	36	17	31
FBgn0002563	121	65	111	64	293	127
FBgn0002564	11	27	6	10	4	16
FBgn0002565	52	99	167	204	145	184
FBgn0002566	948	786	1095	970	823	705
FBgn0002567	472	397	406	423	484	481
FBgn0002569	26	47	40	58	48	59
FBgn0002570	36	26	132	568	167	104
FBgn0002571	4	3	29	13	43	0
FBgn0002573	73	45	19	31	74	55
FBgn0002576	0	1	3	1	15	3
FBgn0002577	144	64	88	496	121	158
FBgn0002578	0	0	0	2	8	8
FBgn0002579	9037	6762	8542	8190	7474	4746
FBgn0002590	11288	8785	9803	9089	11271	7774
FBgn0002592	1	2	0	1	0	0
FBgn0002593	32949	28524	28047	26996	36345	30069
FBgn0002607	36469	30124	35286	34239	38087	28799
FBgn0002609	2	2	1	0	1	0
FBgn0002622	16766	14176	15533	15806	14557	8771
FBgn0002626	12290	11033	12119	11985	12050	8284
FBgn0002629	0	0	0	0	0	0
FBgn0002631	0	0	0	0	1	0
FBgn0002632	0	0	0	0	0	0
FBgn0002633	0	0	0	0	0	0
FBgn0002638	426	294	338	311	364	331
FBgn0002641	282	315	317	449	378	347
FBgn0002643	1237	1185	1415	1412	1482	1359
FBgn0002645	10596	6310	12626	7947	9887	5214
FBgn0002673	19	15	47	25	35	26
FBgn0002707	103	94	120	110	121	96
FBgn0002709	151	118	218	183	184	147
FBgn0002715	24	14	27	18	10	21
FBgn0002716	1	0	0	0	1	0
FBgn0002719	125055	111463	140364	89988	127841	91300
FBgn0002723	877	734	1019	843	906	719
FBgn0002732	0	0	0	1	0	0
FBgn0002733	19	24	11	25	5	14
FBgn0002734	0	0	0	0	0	0
FBgn0002735	0	0	0	0	0	0
FBgn0002736	328	288	345	315	300	272
FBgn0002772	428	401	267	333	255	116
FBgn0002773	4133	3634	2899	2921	2969	1587
FBgn0002774	977	982	1162	987	1260	1105
FBgn0002775	172	131	149	141	158	112
FBgn0002778	4090	4357	3353	2138	3380	3193
FBgn0002780	2558	1987	2275	1575	1993	1591
FBgn0002781	1832	1458	1996	1722	1903	1653
FBgn0002783	937	754	922	808	1021	905
FBgn0002787	2926	2483	2592	2572	2823	2802
FBgn0002789	1046	921	525	594	716	310
FBgn0002791	295	275	361	308	319	229
FBgn0002838	0	0	5	4	2	1
FBgn0002842	0	1	2	1	1	2
FBgn0002855	37	36	7	8	79	46
FBgn0002856	5	16	0	1	10	37
FBgn0002862	5	1	21	2	20	13
FBgn0002863	0	1	0	0	1	1
FBgn0002865	50	32	163	98	217	138
FBgn0002868	17893	44591	20391	53275	19333	28826
FBgn0002869	0	0	1	2	1	0
FBgn0002872	49	42	88	67	58	45
FBgn0002873	5	8	65	31	40	60
FBgn0002878	161	142	157	149	178	124
FBgn0002887	179	206	222	213	240	223
FBgn0002891	286	177	261	295	312	296
FBgn0002899	61	67	60	51	55	28
FBgn0002901	108	87	114	109	127	105
FBgn0002905	150	147	248	144	141	115
FBgn0002906	97	95	141	107	133	77
FBgn0002909	146	146	157	151	161	167
FBgn0002914	888	894	826	912	807	755
FBgn0002917	4	3	8	4	6	7
FBgn0002921	7453	8925	8949	8569	9531	9362
FBgn0002922	5	0	0	2	1	3
FBgn0002924	45	37	55	25	39	42
FBgn0002926	0	0	1	0	1	0
FBgn0002930	9249	9493	9889	8617	10815	12673
FBgn0002931	79	37	38	41	48	40
FBgn0002932	179	152	243	209	215	152
FBgn0002933	0	0	0	0	0	0
FBgn0002936	2	0	0	0	2	1
FBgn0002937	9	8	3	1	4	3
FBgn0002938	21	11	16	4	16	26
FBgn0002939	26	21	56	50	42	21
FBgn0002940	159	89	152	49	204	343
FBgn0002941	2	1	1	0	0	0
FBgn0002945	187	183	178	166	208	201
FBgn0002948	102	80	107	76	78	83
FBgn0002962	0	0	0	0	0	0
FBgn0002973	227	184	198	190	216	123
FBgn0002985	11	23	33	9	6	11
FBgn0002989	153	127	124	113	143	77
FBgn0003002	4	4	0	2	1	5
FBgn0003008	180	186	177	183	221	162
FBgn0003009	0	0	10	2	6	1
FBgn0003011	0	0	0	0	0	1
FBgn0003015	3	13	4	12	7	9
FBgn0003016	72904	135117	68594	81102	76558	123135
FBgn0003023	1	0	0	2	0	2
FBgn0003028	87	76	62	54	88	66
FBgn0003034	8	0	1	2	20	20
FBgn0003041	128	115	85	61	114	74
FBgn0003042	142	107	137	109	130	114
FBgn0003044	173	138	180	127	152	150
FBgn0003046	0	0	0	0	0	0
FBgn0003048	1278	1288	1779	1228	1433	1286
FBgn0003053	2828	3245	1943	2962	1344	2626
FBgn0003057	0	0	0	0	0	0
FBgn0003060	0	0	0	0	0	0
FBgn0003062	404	307	291	220	396	267
FBgn0003065	0	0	0	0	0	0
FBgn0003067	78006	130590	78471	87822	84855	131275
FBgn0003068	613	472	684	653	852	705
FBgn0003071	4012	4930	4388	5398	6105	8074
FBgn0003074	11793	17770	11166	19009	16165	26706
FBgn0003076	21904	30875	24832	33150	31687	36460
FBgn0003079	3052	2448	3497	2761	3458	2378
FBgn0031821	136	98	182	140	213	119
FBgn0031822	58	53	38	49	54	36
FBgn0031824	49	232	50	107	72	85
FBgn0031826	3	1	13	13	8	13
FBgn0031829	3	6	0	5	2	3
FBgn0031830	2310	2276	1804	2481	1636	1331
FBgn0031831	0	0	0	0	1	0
FBgn0031832	254	175	218	203	221	170
FBgn0031834	123	125	165	169	147	140
FBgn0031835	55	66	55	64	70	56
FBgn0031836	1161	814	1003	744	993	516
FBgn0031837	6	2	2	3	4	3
FBgn0031842	3491	3150	3776	2837	3563	3425
FBgn0031844	0	1	4	2	5	1
FBgn0031848	20	33	37	30	24	12
FBgn0031849	6	3	42	14	36	11
FBgn0031850	262	140	207	118	229	225
FBgn0031851	262	190	276	184	278	177
FBgn0031853	19	14	44	21	49	32
FBgn0031854	0	0	0	0	0	1
FBgn0031855	24	18	37	24	30	13
FBgn0031856	1	2	7	0	2	11
FBgn0031857	229	220	112	109	214	125
FBgn0031858	11	12	28	15	25	12
FBgn0031859	9	13	45	31	46	36
FBgn0031860	2108	2630	2434	2942	2571	2340
FBgn0031861	2	1	12	7	7	5
FBgn0031865	2	19	112	88	149	9
FBgn0031866	153	247	243	108	91	366
FBgn0031868	721	719	666	685	813	727
FBgn0031869	357	314	279	322	373	297
FBgn0031871	265	200	286	267	294	234
FBgn0031872	32	46	61	44	72	64
FBgn0031873	58	69	70	62	21	15
FBgn0031874	44	29	74	46	51	41
FBgn0031875	52	58	70	59	60	63
FBgn0031876	112	77	79	90	76	38
FBgn0031877	182	242	198	281	199	247
FBgn0031878	4	26	59	32	81	36
FBgn0031879	167	205	192	228	208	99
FBgn0031881	315	162	274	192	200	91
FBgn0031882	250	239	309	284	218	246
FBgn0031883	6240	4981	7111	6160	8256	6534
FBgn0031885	934	759	1023	609	845	633
FBgn0031886	8	14	12	16	10	6
FBgn0031887	1	0	0	3	0	0
FBgn0031888	24	8	28	6	10	13
FBgn0031893	460	393	420	486	363	328
FBgn0031894	14	12	10	1	2	11
FBgn0031895	88	67	118	96	70	59
FBgn0031896	483	407	442	404	386	351
FBgn0031897	6668	5342	8162	5617	7727	5206
FBgn0031900	0	0	0	1	0	0
FBgn0031902	32	25	29	10	24	16
FBgn0031903	0	0	0	1	1	0
FBgn0031904	221	162	217	178	159	139
FBgn0031905	3	3	13	9	32	19
FBgn0031906	17	21	23	22	22	10
FBgn0031907	5429	4649	7011	6399	3814	2267
FBgn0031908	296	229	348	257	268	200
FBgn0031909	139	104	120	143	104	91
FBgn0031910	5	156	2	3	0	17
FBgn0031912	4462	4793	5112	5233	6012	5891
FBgn0031913	3671	3252	4262	4293	4129	2993
FBgn0031914	2391	2021	2050	2332	1306	1310
FBgn0031918	4	5	3	47	1	0
FBgn0031920	0	0	1	0	1	2
FBgn0031925	198	67	11	16	16	23
FBgn0031926	6	7	7	4	7	2
FBgn0031929	3	2	17	8	6	1
FBgn0031930	4	1	22	10	13	17
FBgn0031935	137	181	165	148	123	172
FBgn0031936	1453	1930	1772	1708	1631	1838
FBgn0031937	3212	3896	2832	4181	3841	5096
FBgn0031939	1950	1351	2297	1249	1872	889
FBgn0031940	3	2	0	0	0	4
FBgn0031941	7	4	2	1	6	1
FBgn0031942	5	13	5	4	3	6
FBgn0031945	0	0	0	8	1	0
FBgn0031946	4	0	9	10	11	9
FBgn0031947	359	242	376	325	370	262
FBgn0031948	421	380	386	346	429	406
FBgn0031950	2551	2563	3013	2475	2657	2052
FBgn0031951	455	412	414	483	369	346
FBgn0031952	582	668	735	598	704	664
FBgn0031954	0	0	3	0	6	5
FBgn0031955	2	0	0	0	0	0
FBgn0031957	0	3	3	9	6	0
FBgn0031959	14	18	20	16	17	14
FBgn0031961	141	165	201	230	95	113
FBgn0031968	118	117	117	135	97	103
FBgn0031969	942	825	966	696	995	612
FBgn0031970	30	53	43	59	89	46
FBgn0031971	786	527	684	626	438	457
FBgn0031972	299	266	339	286	271	320
FBgn0031973	1053	738	858	797	1006	848
FBgn0031974	287	215	252	260	180	159
FBgn0031975	2985	1666	3033	2153	2932	1703
FBgn0031976	399	585	610	1069	562	560
FBgn0031977	253	139	127	72	92	29
FBgn0031979	87	70	101	117	92	53
FBgn0031980	10512	7890	9940	9440	9805	6757
FBgn0031981	1114	1241	1325	1231	901	1012
FBgn0031985	1708	1406	2027	1520	1636	1481
FBgn0031986	3	0	9	4	2	0
FBgn0031987	1166	1213	1076	1229	1084	999
FBgn0031988	1061	752	637	727	928	979
FBgn0031990	9798	9842	10925	6564	10531	8259
FBgn0031992	416	363	349	453	227	150
FBgn0031995	7476	6359	8848	7772	8085	7333
FBgn0031996	580	468	669	608	599	502
FBgn0031997	230	182	223	240	144	160
FBgn0031998	3100	2808	4397	3496	3972	3624
FBgn0031999	2	6	3	5	6	5
FBgn0032000	445	388	460	449	383	261
FBgn0032001	2260	1882	2439	2455	2542	1603
FBgn0032002	400	340	385	424	332	182
FBgn0032003	6	1	11	4	6	0
FBgn0032004	31	11	68	29	59	29
FBgn0032005	1942	1306	2093	1807	1860	1132
FBgn0032006	999	1094	969	1000	940	857
FBgn0032008	12	14	2	0	4	5
FBgn0032010	644	474	571	434	703	492
FBgn0032013	31	17	31	17	31	16
FBgn0032014	307	268	306	308	271	224
FBgn0032015	1972	1443	2155	1504	2000	1450
FBgn0032016	181	107	192	151	144	91
FBgn0032017	128	75	112	87	99	41
FBgn0032018	1916	1591	2789	1852	2163	1497
FBgn0032020	72	82	96	114	65	45
FBgn0032021	130	114	267	297	251	97
FBgn0032022	57	72	92	108	85	61
FBgn0032023	0	5	0	2	0	3
FBgn0032024	0	0	0	0	1	0
FBgn0032025	198	142	421	461	355	109
FBgn0032026	1436	1013	1222	1044	1408	1038
FBgn0032029	4460	4862	4336	4550	3295	4068
FBgn0032030	205	216	234	208	183	179
FBgn0032031	136	115	123	136	148	124
FBgn0032032	160	98	140	123	65	42
FBgn0032033	157	151	145	177	201	162
FBgn0032034	38	40	32	59	24	23
FBgn0032036	580	549	702	526	575	455
FBgn0032039	0	5	5	8	5	12
FBgn0032040	0	0	0	0	0	0
FBgn0032042	377	377	413	343	379	282
FBgn0032047	23	24	48	33	36	23
FBgn0032048	6	0	9	31	8	15
FBgn0032049	50	21	31	394	73	127
FBgn0032050	387	340	402	294	442	339
FBgn0032051	262	225	293	260	326	246
FBgn0032052	311	265	316	274	294	284
FBgn0032053	154	147	126	165	146	110
FBgn0032054	2860	1969	2159	1890	1598	1459
FBgn0032055	72758	63931	63563	60951	40415	48417
FBgn0032057	0	1	0	0	0	0
FBgn0032058	0	1	0	0	1	1
FBgn0032059	152	122	170	162	141	116
FBgn0032061	0	0	0	0	0	2
FBgn0032065	2	1	1	2	3	1
FBgn0032066	2	8	27	1	31	6
FBgn0032067	0	0	2	0	0	1
FBgn0032068	23	18	101	14	78	26
FBgn0032069	12	22	115	7	72	34
FBgn0032072	2	2	5	2	9	2
FBgn0032074	18	18	24	37	44	17
FBgn0032075	590	424	349	590	821	426
FBgn0032076	9874	13267	12631	16335	14933	16182
FBgn0032077	168	201	163	207	145	156
FBgn0032078	866	666	1251	882	1082	793
FBgn0032079	2531	2204	2692	2258	2177	1661
FBgn0032080	0	0	0	0	1	0
FBgn0032082	34	26	22	22	41	55
FBgn0032083	3	0	2	0	2	0
FBgn0032084	29	37	58	78	43	28
FBgn0032085	12	4	6	5	7	5
FBgn0032086	0	0	0	0	0	0
FBgn0032087	6	5	9	6	11	0
FBgn0032088	4	0	1	1	3	3
FBgn0032089	0	0	2	0	0	1
FBgn0032090	2	1	8	2	3	3
FBgn0032094	0	0	0	0	1	0
FBgn0032095	6	13	9	14	1	5
FBgn0032096	0	0	0	0	0	0
FBgn0032100	1	0	4	1	1	0
FBgn0032101	440	282	414	445	228	164
FBgn0032104	0	0	2	1	2	1
FBgn0032105	26	43	29	40	12	25
FBgn0032109	10	3	11	6	22	2
FBgn0032110	3	1	8	4	10	0
FBgn0032111	1	0	12	6	9	7
FBgn0032115	0	0	1	0	0	0
FBgn0032116	10	51	9	19	42	18
FBgn0032117	34	35	73	51	57	33
FBgn0032119	1	2	9	1	2	0
FBgn0032120	338	283	354	289	298	175
FBgn0032122	0	0	0	0	0	1
FBgn0032123	6196	5988	7862	6471	7485	7314
FBgn0032124	1	9	4	5	7	3
FBgn0032125	0	0	0	0	0	0
FBgn0032126	0	0	0	0	0	0
FBgn0032127	0	0	0	0	0	1
FBgn0032129	472	551	365	312	382	190
FBgn0032130	326	257	336	227	354	217
FBgn0032131	0	3	8	8	9	6
FBgn0032132	0	0	0	0	0	0
FBgn0032135	172	241	179	164	174	226
FBgn0032136	49009	46871	57614	31906	47991	45914
FBgn0032138	3991	3430	3497	3176	4331	2813
FBgn0032139	87	73	31	56	40	33
FBgn0032140	21	27	19	23	15	14
FBgn0032143	0	0	1	1	0	0
FBgn0032144	10	7	5	20	57	14
FBgn0032147	247	454	213	428	254	558
FBgn0032149	168	103	137	114	111	78
FBgn0032150	22	26	31	29	21	8
FBgn0032151	11	11	13	13	26	26
FBgn0032153	24	13	27	24	10	8
FBgn0032154	100	111	160	127	137	73
FBgn0032156	1945	1462	1517	1218	1582	1047
FBgn0032157	412	347	428	389	448	406
FBgn0032160	2019	1892	2006	1905	1912	1270
FBgn0032161	268	324	362	380	255	314
FBgn0032162	1256	1673	1057	1863	730	1037
FBgn0032163	3	3	4	1	2	6
FBgn0032166	3244	2586	2362	2334	3086	2413
FBgn0032167	6100	3131	7795	2460	5485	2260
FBgn0032168	186	134	185	151	122	140
FBgn0032169	141	130	156	159	150	127
FBgn0032170	1457	1116	1306	1241	1179	889
FBgn0032171	180	115	163	146	91	72
FBgn0032172	2387	2554	2943	2675	2653	2490
FBgn0032175	5	3	11	2	25	16
FBgn0032176	1	6	5	0	4	4
FBgn0032178	46	16	20	26	30	6
FBgn0032181	21	0	0	3	6	3
FBgn0032184	0	0	0	0	0	0
FBgn0032187	72	51	19	43	41	57
FBgn0032188	0	0	0	0	4	0
FBgn0032189	179	150	182	153	160	173
FBgn0032191	695	846	822	864	783	618
FBgn0032192	14	7	6	5	6	13
FBgn0032193	142	92	110	130	40	35
FBgn0032194	270	226	240	215	250	209
FBgn0032195	169	153	119	169	119	136
FBgn0032196	217	195	228	211	114	65
FBgn0032197	437	429	505	495	355	299
FBgn0032198	2726	2353	2653	2619	1913	1732
FBgn0032200	459	465	427	616	232	327
FBgn0032202	322	227	285	316	143	77
FBgn0032204	289	283	275	306	218	183
FBgn0032205	127	111	129	133	55	50
FBgn0032208	11004	8509	14362	9084	12184	8787
FBgn0032209	85	98	108	56	41	37
FBgn0032210	469	375	490	452	409	288
FBgn0032211	2	6	4	1	3	2
FBgn0032213	5623	3952	6972	6505	8222	5564
FBgn0032214	446	385	483	419	362	286
FBgn0032216	2067	1812	1760	1976	1451	1272
FBgn0032217	1318	1164	1127	1120	1008	1222
FBgn0032218	4558	3670	5803	5309	5326	4646
FBgn0032219	118	131	135	210	137	189
FBgn0032221	17	9	25	10	12	11
FBgn0032222	474	442	495	485	420	321
FBgn0032223	339	243	366	248	276	168
FBgn0032224	1042	1089	1139	1068	892	724
FBgn0032225	7	9	10	1	7	3
FBgn0032228	6	7	5	3	0	2
FBgn0032229	749	772	749	870	752	689
FBgn0032230	57	37	65	77	44	38
FBgn0032231	440	330	431	423	321	214
FBgn0032233	2	5	0	2	1	2
FBgn0032234	235	162	203	192	142	122
FBgn0032235	10	27	19	26	23	5
FBgn0032236	329	309	317	411	232	165
FBgn0032240	106	58	90	66	47	36
FBgn0032242	3001	2775	3346	3145	3345	3019
FBgn0032243	458	332	487	482	334	245
FBgn0032244	18	20	20	25	17	16
FBgn0032246	1171	937	1081	1031	1097	865
FBgn0032247	149	154	137	188	129	189
FBgn0032248	105	70	97	94	92	96
FBgn0032249	102	75	118	90	137	75
FBgn0032250	171	121	172	167	150	97
FBgn0032251	36	31	33	34	19	8
FBgn0032252	511	436	511	466	380	392
FBgn0032253	572	477	699	790	725	647
FBgn0032256	128	87	134	123	127	110
FBgn0032258	542	468	530	496	549	351
FBgn0032259	167	167	179	210	135	163
FBgn0032260	7	7	8	7	9	1
FBgn0032261	149	159	180	172	162	135
FBgn0032262	1174	978	1238	1070	1285	1064
FBgn0032264	8446	7804	9783	11943	7796	6506
FBgn0032265	163	139	623	123	165	227
FBgn0032266	127	103	155	184	103	87
FBgn0032268	0	0	2	3	0	1
FBgn0032269	5	23	64	19	42	53
FBgn0032271	2	5	1	2	7	12
FBgn0032276	8	3	61	12	50	30
FBgn0032280	0	0	0	0	0	0
FBgn0032281	9	6	5	3	8	1
FBgn0032282	0	0	1	2	0	1
FBgn0032283	82	54	66	59	103	62
FBgn0032284	0	0	0	0	0	1
FBgn0032285	12384	37457	14088	34842	23174	66358
FBgn0032286	20	42	17	14	16	10
FBgn0032287	1480	1164	838	1136	1867	1129
FBgn0032289	0	0	0	0	0	0
FBgn0032290	206	167	177	194	179	185
FBgn0032291	5	3	24	20	19	12
FBgn0032292	1023	1053	864	932	791	796
FBgn0032293	89	103	99	105	84	82
FBgn0032294	2	0	4	1	2	1
FBgn0032295	48	38	47	33	50	43
FBgn0032296	501	459	549	500	649	522
FBgn0032297	5386	4155	7006	6571	5912	3892
FBgn0032298	203	137	163	155	218	204
FBgn0032299	19	12	9	15	14	20
FBgn0032303	0	0	0	0	0	0
FBgn0032304	0	0	0	0	0	0
FBgn0032305	2406	2273	3143	2120	2592	2267
FBgn0032311	0	1	0	0	0	0
FBgn0032312	2	1	5	6	10	2
FBgn0032313	1	2	3	0	7	13
FBgn0032314	1	8	29	7	21	10
FBgn0032315	0	0	0	0	0	0
FBgn0032318	0	0	0	0	0	0
FBgn0032321	174	187	206	204	177	172
FBgn0032322	2475	4098	2015	2200	2433	3675
FBgn0032329	12	19	12	19	17	8
FBgn0032330	762	789	794	707	1069	1030
FBgn0032331	0	1	0	1	1	2
FBgn0032335	0	0	0	0	0	0
FBgn0032336	0	0	4	3	2	0
FBgn0032337	0	0	3	0	2	0
FBgn0032338	0	0	10	1	4	2
FBgn0032339	849	719	850	801	850	647
FBgn0032340	979	925	1177	1070	1049	891
FBgn0032341	740	613	903	731	730	597
FBgn0032343	608	613	643	689	804	731
FBgn0032345	2	5	11	2	14	11
FBgn0032346	79	47	54	53	55	49
FBgn0032348	257	286	280	247	289	249
FBgn0032350	7540	7184	7935	8465	8911	6534
FBgn0032354	19	12	17	13	13	15
FBgn0032358	2228	1756	2026	1940	1721	1376
FBgn0032359	0	0	0	0	0	0
FBgn0032360	6	13	18	19	14	14
FBgn0032361	325	318	325	371	334	308
FBgn0032362	3	6	5	1	2	0
FBgn0032363	867	866	990	739	906	687
FBgn0032364	1	2	4	5	7	1
FBgn0032365	0	0	2	1	2	0
FBgn0032366	0	0	2	0	0	0
FBgn0032368	0	0	0	0	4	4
FBgn0032369	1	0	9	2	12	6
FBgn0032370	2	2	4	7	4	2
FBgn0032371	4	6	29	8	16	13
FBgn0032372	0	2	5	6	5	4
FBgn0032373	7	25	9	40	10	8
FBgn0032374	2	0	3	3	6	12
FBgn0032375	1	0	4	0	1	0
FBgn0032376	5	0	6	2	8	1
FBgn0032377	17	22	20	11	20	16
FBgn0032378	868	838	806	844	693	596
FBgn0032381	236	347	45	1035	889	712
FBgn0032382	19665	19839	20923	29440	37998	24420
FBgn0032385	1	0	6	2	2	0
FBgn0032387	868	829	1215	1000	984	935
FBgn0032388	885	792	961	877	876	762
FBgn0032390	19	11	9	12	3	2
FBgn0032391	82	65	77	103	93	77
FBgn0032393	1696	1521	1532	1506	1592	1724
FBgn0032394	14634	20442	11438	17614	11546	21131
FBgn0032395	563	593	773	558	692	566
FBgn0032397	338	309	388	409	485	456
FBgn0032398	2953	2101	3122	2131	2821	2176
FBgn0032399	43	48	111	70	106	66
FBgn0032400	24707	21016	27032	24708	14140	11201
FBgn0032401	125	62	128	111	112	101
FBgn0032402	3266	3750	3790	3718	3913	4197
FBgn0032404	661	308	368	392	525	233
FBgn0032405	15	16	25	20	6	13
FBgn0032406	1	0	0	0	0	0
FBgn0032407	1208	1261	1055	1199	1194	1152
FBgn0032408	258	223	220	129	211	200
FBgn0032409	195	224	214	211	252	204
FBgn0032414	1	2	2	1	0	1
FBgn0032415	35	46	47	39	28	33
FBgn0032416	0	0	0	0	0	0
FBgn0032419	2	2	2	0	0	2
FBgn0032420	74	78	101	107	80	60
FBgn0032421	73	62	80	72	89	45
FBgn0032422	18	6	4	4	14	7
FBgn0032424	0	0	0	0	0	1
FBgn0032428	11	15	27	15	9	22
FBgn0032429	548	573	530	564	518	651
FBgn0032430	370	289	384	298	452	301
FBgn0032431	18	9	22	16	19	12
FBgn0032433	9	9	4	4	4	2
FBgn0032434	0	1	1	0	3	3
FBgn0032435	22	33	1	25	19	6
FBgn0032436	15	11	8	8	4	8
FBgn0032437	3	3	0	0	1	0
FBgn0032439	1	2	6	10	4	13
FBgn0032442	0	0	0	0	0	0
FBgn0032444	1091	873	1060	783	1116	943
FBgn0032445	168	148	147	171	116	115
FBgn0032446	18	26	15	11	12	16
FBgn0032447	15	15	25	19	24	13
FBgn0032448	0	2	1	0	0	0
FBgn0032449	54	123	41	105	64	141
FBgn0032450	203	149	207	178	193	192
FBgn0032451	997	997	1050	1200	1149	1175
FBgn0032452	0	2	0	1	0	1
FBgn0032453	1472	1683	1556	1886	1472	1264
FBgn0032454	529	513	648	540	749	559
FBgn0032455	752	648	837	652	900	706
FBgn0032456	2583	2443	3369	2979	3042	2840
FBgn0032457	0	0	0	0	0	0
FBgn0032462	0	0	0	0	0	0
FBgn0032464	7	1	43	21	51	22
FBgn0032465	413	310	389	275	401	365
FBgn0032467	2149	1965	2186	1950	2100	2145
FBgn0032470	112	114	131	95	283	236
FBgn0032471	4	6	39	13	36	22
FBgn0032472	3784	3625	4002	5690	2746	2322
FBgn0032473	1	1	8	5	3	5
FBgn0032474	950	694	870	944	751	521
FBgn0032475	576	547	663	525	704	528
FBgn0032476	301	237	323	316	282	205
FBgn0032477	1039	733	1195	730	1049	764
FBgn0032478	52	69	70	43	80	89
FBgn0032479	4352	4548	5117	5024	4567	4682
FBgn0032480	2654	2682	3196	2817	2710	2919
FBgn0032481	363	366	475	423	576	416
FBgn0032482	9408	9940	8835	6897	9259	7214
FBgn0032483	11	19	14	5	6	9
FBgn0032484	2	0	1	1	1	0
FBgn0032485	447	382	434	353	385	319
FBgn0032486	64	71	67	95	91	73
FBgn0032487	59	60	69	45	55	28
FBgn0032488	208	180	211	209	214	200
FBgn0032489	0	0	0	0	0	0
FBgn0032490	0	0	0	0	0	0
FBgn0032491	0	0	0	0	0	0
FBgn0032492	0	0	9	8	13	5
FBgn0032493	0	0	0	0	0	0
FBgn0032494	816	929	487	613	566	687
FBgn0032495	21	25	542	135	138	70
FBgn0032499	334	311	373	344	377	241
FBgn0032503	0	8	9	0	27	9
FBgn0032505	199749	141787	62950	106788	151833	123909
FBgn0032506	3	3	1	1	6	0
FBgn0032507	1	1	0	1	0	0
FBgn0032509	1104	1038	1085	1126	900	774
FBgn0032511	1103	1150	1033	1257	1247	1104
FBgn0032512	346	332	370	288	357	269
FBgn0032513	326	293	306	360	281	317
FBgn0032514	344	192	407	198	286	199
FBgn0032515	450	401	456	537	402	368
FBgn0032516	271	221	271	229	175	168
FBgn0032517	457	321	505	417	479	334
FBgn0032518	15695	12635	14788	14522	13399	8071
FBgn0032519	4	0	10	10	11	5
FBgn0032520	23	5	78	20	77	21
FBgn0032521	38	36	47	25	50	27
FBgn0032522	1	0	13	3	3	5
FBgn0032523	0	0	0	0	0	0
FBgn0032524	511	608	657	736	503	353
FBgn0032525	2	1	10	7	4	9
FBgn0032530	0	0	0	0	0	0
FBgn0032533	0	0	0	0	0	0
FBgn0032535	0	3	0	2	0	0
FBgn0032536	37	33	87	40	27	22
FBgn0032538	1	0	0	2	3	1
FBgn0032549	0	0	0	0	0	0
FBgn0032551	0	0	0	0	0	0
FBgn0032553	7	1	10	5	4	7
FBgn0032554	1	2	5	0	8	5
FBgn0032563	6	1	12	2	12	9
FBgn0032577	1	0	2	2	5	0
FBgn0032582	6	3	3	3	2	0
FBgn0032585	0	0	2	0	1	0
FBgn0032586	5724	5553	4905	5016	4464	4568
FBgn0032587	1938	1370	1897	1169	2310	1528
FBgn0032588	0	0	0	0	0	1
FBgn0032590	0	1	0	0	1	1
FBgn0032593	11	17	1	7	4	4
FBgn0032595	25	11	16	10	11	5
FBgn0032596	2988	2812	2549	2736	1722	1843
FBgn0032597	720	654	651	598	790	561
FBgn0032598	2	0	0	2	3	2
FBgn0032600	1016	1077	1339	1102	990	884
FBgn0032601	42	60	68	70	73	64
FBgn0032602	0	1	1	0	2	0
FBgn0032603	2438	2115	2649	2824	2005	1921
FBgn0032609	6	2	27	10	16	15
FBgn0032612	27	28	18	21	33	22
FBgn0032613	2122	1236	2036	1689	1864	1198
FBgn0032614	2664	4120	2111	4202	1612	3433
FBgn0032615	17	9	39	41	27	45
FBgn0032618	273	314	352	604	254	354
FBgn0032620	0	0	1	0	0	0
FBgn0032624	18	6	44	15	37	19
FBgn0032625	0	2	4	1	7	1
FBgn0032626	3	0	24	10	21	8
FBgn0032629	21	29	16	22	11	12
FBgn0032631	0	0	0	0	0	0
FBgn0032632	3	5	19	11	15	5
FBgn0032633	136	122	116	114	124	111
FBgn0032634	72	43	43	54	34	25
FBgn0032635	100	103	91	130	113	91
FBgn0032636	4	4	35	11	22	24
FBgn0032637	10	6	24	14	28	56
FBgn0032638	4	11	3	1	0	13
FBgn0032639	3	1	1	2	0	2
FBgn0032640	1457	1332	1471	1240	1581	1342
FBgn0032642	473	437	512	514	450	324
FBgn0032643	1613	1167	1715	1175	1273	937
FBgn0032644	227	217	214	215	193	161
FBgn0032645	0	1	0	0	0	0
FBgn0032646	491	497	579	602	459	474
FBgn0032647	0	0	4	0	1	2
FBgn0032648	6	2	10	9	11	4
FBgn0032649	3	0	18	4	16	8
FBgn0032650	4	3	18	8	7	9
FBgn0032651	2	0	4	1	1	0
FBgn0032652	254	181	223	153	175	117
FBgn0032654	3	0	6	2	3	2
FBgn0032656	129	96	293	63	262	256
FBgn0032658	2	0	5	2	3	2
FBgn0032660	0	2	6	1	6	8
FBgn0032663	0	0	0	0	2	0
FBgn0032664	2	5	18	12	14	19
FBgn0032665	11	11	16	8	12	0
FBgn0032666	488	414	460	444	450	477
FBgn0032668	35	14	48	29	16	5
FBgn0032669	102	99	13	18	68	22
FBgn0032670	150	125	146	137	181	132
FBgn0032671	156	124	160	176	132	105
FBgn0032677	9	11	33	23	35	35
FBgn0032679	1326	1358	1386	1320	1458	1558
FBgn0032680	5	3	5	1	6	8
FBgn0032681	53	39	33	27	27	36
FBgn0032682	35	22	35	50	23	16
FBgn0032683	73	88	81	63	91	58
FBgn0032684	2309	1476	2543	1955	2619	1896
FBgn0032685	62	78	84	80	88	73
FBgn0032688	251	274	335	254	255	239
FBgn0032689	1616	1627	2146	1828	1526	1227
FBgn0032690	787	663	783	748	913	731
FBgn0032691	157	110	163	117	131	111
FBgn0032692	2	0	0	0	0	0
FBgn0032693	0	0	0	0	0	0
FBgn0032694	3057	1956	4108	3243	3836	2319
FBgn0032698	9	23	20	35	22	42
FBgn0032699	2272	1896	1824	1645	2369	1490
FBgn0032700	477	440	494	448	370	390
FBgn0032701	226	229	225	155	230	204
FBgn0032702	737	620	698	691	683	510
FBgn0032703	198	157	189	189	176	165
FBgn0032704	1184	1245	1328	1204	1302	1120
FBgn0032705	34	41	65	50	60	33
FBgn0032706	62	47	17	57	26	9
FBgn0032707	19	12	17	13	21	22
FBgn0032709	0	0	3	0	0	1
FBgn0032713	2364	2843	2213	2726	1484	2180
FBgn0032715	1733	2042	1611	1921	1851	2143
FBgn0032717	895	801	943	821	1030	847
FBgn0032719	104	108	68	70	71	109
FBgn0032720	1	0	1	0	0	0
FBgn0032721	1437	1376	1438	1492	1583	1446
FBgn0032723	229	249	326	212	289	171
FBgn0032724	284	254	310	239	365	272
FBgn0032725	386	291	309	307	234	179
FBgn0032726	3151	2670	2223	1585	2410	1790
FBgn0032727	289	305	257	239	338	232
FBgn0032728	249	178	253	198	211	213
FBgn0032729	1632	2355	1394	1607	1746	1595
FBgn0032730	81	63	123	61	76	53
FBgn0032731	257	299	176	350	207	239
FBgn0032732	175	190	179	197	107	117
FBgn0032733	4	3	0	4	5	0
FBgn0032734	1	4	0	0	0	0
FBgn0032740	0	1	5	6	1	1
FBgn0032741	2	2	3	1	5	3
FBgn0032744	166	152	161	210	125	105
FBgn0032746	418	321	372	391	357	271
FBgn0032748	687	614	778	614	820	648
FBgn0032749	1	4	2	0	3	1
FBgn0032750	92	47	62	65	82	37
FBgn0032751	16	16	11	12	73	23
FBgn0032752	69	38	87	79	61	97
FBgn0032753	3	2	2	0	1	2
FBgn0032754	0	0	0	3	2	0
FBgn0032755	3	2	4	3	1	0
FBgn0032763	103	97	114	161	97	82
FBgn0032768	1	6	15	3	8	3
FBgn0032769	6	4	13	9	13	5
FBgn0032770	875	1126	885	1193	915	911
FBgn0032771	2	1	13	7	18	11
FBgn0032772	5	14	5	17	19	3
FBgn0032773	17511	18628	17144	14714	18410	18186
FBgn0032774	10631	8309	12654	10126	12376	8837
FBgn0032775	99	95	193	190	209	129
FBgn0032779	3	4	8	12	7	11
FBgn0032780	1503	1900	1586	1643	1568	1656
FBgn0032781	563	550	555	563	754	596
FBgn0032782	1583	1342	1807	1694	1806	1251
FBgn0032783	1959	2094	1944	1674	1554	1732
FBgn0032785	827	566	975	618	748	476
FBgn0032787	485	372	421	388	477	351
FBgn0032788	0	0	0	0	0	0
FBgn0032789	0	0	0	0	0	1
FBgn0032790	277	274	295	353	270	275
FBgn0032791	253	218	202	190	184	151
FBgn0032793	193	140	194	177	247	124
FBgn0032796	410	374	458	285	530	334
FBgn0032797	8	13	7	4	15	36
FBgn0032798	50	28	34	34	44	33
FBgn0032799	320	286	321	285	242	194
FBgn0032800	408	295	369	359	499	362
FBgn0032801	4	4	6	3	12	23
FBgn0032803	21	33	15	36	24	20
FBgn0032804	0	0	1	1	0	0
FBgn0032805	72	34	78	46	44	37
FBgn0032809	0	0	0	0	0	0
FBgn0032810	494	419	701	474	444	368
FBgn0032811	55	57	52	54	37	57
FBgn0032812	160	150	199	174	225	165
FBgn0032813	36	35	49	64	63	26
FBgn0032814	249	232	301	254	324	231
FBgn0032815	358	356	409	351	372	330
FBgn0032816	74	86	97	118	64	44
FBgn0032817	1046	945	1151	838	1163	1053
FBgn0032818	179	162	146	154	149	143
FBgn0032819	108	90	115	93	106	82
FBgn0032820	9099	11163	10011	12263	10421	10758
FBgn0032821	2034	1449	2255	1621	2292	1388
FBgn0032822	55	48	58	52	30	23
FBgn0032824	0	0	0	1	1	0
FBgn0032827	0	0	0	0	0	0
FBgn0032833	7300	8450	6767	8354	9071	8402
FBgn0032834	48	43	50	51	39	27
FBgn0032835	6093	6160	10335	2533	3734	5355
FBgn0032836	24465	24561	24892	23923	27476	26547
FBgn0032839	14	9	13	6	9	10
FBgn0032840	10	62	8	5	47	95
FBgn0032843	0	0	1	0	1	0
FBgn0032845	701	477	727	651	727	365
FBgn0032846	364	304	317	235	388	278
FBgn0032847	154	99	139	126	88	54
FBgn0032848	11	9	24	13	24	7
FBgn0032849	129	104	138	103	100	104
FBgn0032850	401	374	484	841	564	594
FBgn0032851	0	0	0	0	2	0
FBgn0032853	0	1	0	1	1	2
FBgn0032856	0	2	3	0	1	3
FBgn0032857	63	43	48	41	70	28
FBgn0032858	73	55	67	66	82	64
FBgn0032859	374	301	363	349	288	221
FBgn0032860	0	2	2	1	0	3
FBgn0032863	194	135	205	181	245	155
FBgn0032864	4535	5841	5341	6341	6371	8103
FBgn0032867	2	7	6	2	9	3
FBgn0032868	3	9	1	2	13	10
FBgn0032869	6	5	30	18	35	10
FBgn0032870	197	192	202	233	178	160
FBgn0032871	56	60	68	83	55	46
FBgn0032873	235	227	278	265	197	157
FBgn0032876	1251	992	1377	1310	1201	950
FBgn0032877	54	83	92	90	74	81
FBgn0032878	3	3	24	8	6	9
FBgn0032879	35	20	44	35	41	20
FBgn0032880	2071	1789	2211	1691	2045	1859
FBgn0032881	1297	1206	1424	1287	1682	1276
FBgn0032882	838	753	878	821	921	648
FBgn0032883	396	317	434	393	363	338
FBgn0032884	1475	1346	1248	1300	1197	1148
FBgn0032886	232	160	219	103	154	89
FBgn0032888	9	2	0	0	4	5
FBgn0032889	10462	12837	13007	19767	17015	18454
FBgn0032891	18	24	37	33	26	32
FBgn0032894	2	2	8	9	8	2
FBgn0032895	71	56	74	51	88	101
FBgn0032896	1892	1794	2176	2126	2191	1814
FBgn0032897	520	402	576	649	680	356
FBgn0032898	0	0	0	0	0	0
FBgn0032899	128	93	114	120	145	107
FBgn0032900	582	172	628	265	559	116
FBgn0032901	414	469	511	461	321	424
FBgn0032906	66	39	55	56	48	32
FBgn0032907	44	43	50	52	43	30
FBgn0032908	29	23	18	30	26	5
FBgn0032910	68	32	324	142	172	78
FBgn0032911	32	31	8	10	10	14
FBgn0032913	440	266	42	62	524	82
FBgn0032914	2	1	1	4	7	6
FBgn0032915	1178	1530	1294	2239	1305	1592
FBgn0032916	103	14	48	19	64	17
FBgn0032919	773	602	631	514	735	534
FBgn0032921	85	53	66	82	53	48
FBgn0032922	310	256	354	247	323	212
FBgn0032923	1233	933	1463	1055	1399	1115
FBgn0032924	504	433	526	490	498	402
FBgn0032925	405	360	393	280	392	335
FBgn0032929	21	13	10	11	14	11
FBgn0032934	1	0	0	0	1	1
FBgn0032935	3424	2011	3688	1738	3495	1520
FBgn0032938	641	577	693	632	587	508
FBgn0032940	6664	7768	9535	8569	8826	9196
FBgn0032943	515	520	548	484	370	330
FBgn0032945	596	2562	1110	4584	1679	3904
FBgn0032946	79	64	534	591	419	68
FBgn0032949	6875	6709	6894	6961	5832	5674
FBgn0032955	1187	1515	966	1224	1049	1003
FBgn0032956	1222	1191	1413	1378	1030	958
FBgn0032957	57	59	82	57	61	53
FBgn0032961	1415	1181	1421	1069	1162	905
FBgn0032964	0	0	2	0	2	1
FBgn0032965	0	0	3	0	6	4
FBgn0032966	1	0	3	2	0	0
FBgn0032967	0	0	3	0	9	3
FBgn0032968	3	0	4	1	17	5
FBgn0032969	2	13	35	11	23	39
FBgn0032971	9	3	8	6	6	2
FBgn0032972	2	1	0	0	5	4
FBgn0032973	39	81	20	11	16	54
FBgn0032974	400	438	486	497	463	463
FBgn0032979	981	894	966	946	851	654
FBgn0032981	7	13	11	13	8	13
FBgn0032986	1030	1066	1125	1270	820	560
FBgn0032987	18006	13895	17587	16781	13552	8109
FBgn0032988	673	621	749	646	528	438
FBgn0032997	1141	1230	1140	1315	850	1028
FBgn0033000	139	90	168	178	65	36
FBgn0033005	1581	1524	2109	1972	1295	1307
FBgn0033010	1564	1562	1987	1875	1078	1118
FBgn0033015	419	350	428	491	395	340
FBgn0033017	602	575	661	742	464	459
FBgn0033019	103	75	79	112	40	30
FBgn0033020	9	5	21	14	12	8
FBgn0033021	909	819	1083	1023	652	540
FBgn0033027	6	15	2	20	5	8
FBgn0033028	1896	1751	2225	2054	1844	1734
FBgn0033029	1593	1443	1782	1628	1541	1343
FBgn0033031	10	4	13	8	6	4
FBgn0033032	249	232	339	309	228	133
FBgn0033033	27	34	12	28	26	10
FBgn0033038	380	378	400	468	422	429
FBgn0033041	5	9	20	8	5	6
FBgn0033042	7	0	11	1	18	7
FBgn0033043	2	2	3	1	12	8
FBgn0033047	355	112	20	47	480	73
FBgn0033048	5	26	7	4	75	7
FBgn0033050	1896	1510	2139	1880	1740	1320
FBgn0033051	23	13	18	9	22	17
FBgn0033052	1294	1853	1574	1865	1335	1713
FBgn0033054	18	5	7	5	8	11
FBgn0033055	692	426	818	533	738	393
FBgn0033056	6	4	20	7	14	13
FBgn0033058	4	5	7	12	14	8
FBgn0033059	192	179	178	148	169	134
FBgn0033060	90	70	83	84	71	45
FBgn0033061	19	11	17	19	24	12
FBgn0033062	1404	1143	1572	1337	1484	1282
FBgn0033063	1	2	2	1	3	1
FBgn0033065	19286	20660	20437	13823	16579	16795
FBgn0033067	1	14	2	2	2	0
FBgn0033069	3	0	4	3	7	3
FBgn0033072	5	9	15	8	17	7
FBgn0033074	0	0	0	0	1	0
FBgn0033075	499	545	584	525	491	489
FBgn0033076	0	0	0	0	0	1
FBgn0033079	1714	2181	1780	1632	1581	1804
FBgn0033081	164	137	183	148	129	106
FBgn0033085	55	33	53	45	20	37
FBgn0033086	205	252	209	310	209	265
FBgn0033087	710	527	696	639	719	561
FBgn0033088	147	68	102	84	102	68
FBgn0033089	54	53	65	69	63	11
FBgn0033090	0	0	0	1	0	2
FBgn0033092	86	102	162	106	140	35
FBgn0033093	651	521	549	631	975	479
FBgn0033095	1674	1769	1869	1463	1862	1444
FBgn0033096	0	0	0	0	0	0
FBgn0033097	0	0	0	0	0	0
FBgn0033100	137	161	166	176	118	67
FBgn0033101	4983	4568	4196	2771	5980	4291
FBgn0033104	97	81	89	81	70	67
FBgn0033108	2	11	17	13	6	32
FBgn0033110	17	3	11	9	9	9
FBgn0033112	9	3	9	6	8	10
FBgn0033113	74	52	57	44	73	31
FBgn0033115	31	24	40	18	42	16
FBgn0033117	173	114	133	127	122	95
FBgn0033121	599	567	671	488	683	584
FBgn0033122	134	116	137	144	165	156
FBgn0033124	1	3	3	13	8	12
FBgn0033127	879	714	989	906	866	684
FBgn0033128	223	172	206	219	231	130
FBgn0033129	42	39	31	29	19	27
FBgn0033130	141	142	160	154	199	58
FBgn0033131	0	0	2	1	0	0
FBgn0033132	84	74	96	64	84	26
FBgn0033133	7	2	7	5	4	5
FBgn0033134	181	433	164	446	157	323
FBgn0033135	76	63	33	35	84	16
FBgn0033136	1	0	1	0	1	0
FBgn0033137	29	23	14	11	17	8
FBgn0033138	36	48	21	60	43	70
FBgn0033139	190	278	187	338	135	106
FBgn0033140	1	0	1	0	0	0
FBgn0033141	3	2	5	3	3	2
FBgn0033145	5	2	0	2	5	1
FBgn0033149	0	1	1	1	1	0
FBgn0033153	228	199	185	123	198	211
FBgn0033154	0	0	0	0	0	0
FBgn0033155	328	302	357	312	410	332
FBgn0033158	1	0	0	0	7	3
FBgn0033159	44	66	58	32	59	62
FBgn0033160	861	892	881	839	758	738
FBgn0033164	0	0	0	0	0	0
FBgn0033165	0	0	0	0	0	0
FBgn0033166	1083	1095	1125	961	1070	933
FBgn0033167	3	2	1	0	6	2
FBgn0033168	0	0	2	1	2	1
FBgn0033169	323	258	351	261	354	257
FBgn0033170	4317	3726	4997	4833	4953	3427
FBgn0033174	9	4	17	21	22	11
FBgn0033177	227	195	256	230	314	152
FBgn0033178	1203	997	1253	1075	1284	934
FBgn0033179	3074	2734	2927	3295	2864	2169
FBgn0033183	517	478	458	524	412	404
FBgn0033184	591	578	574	580	625	567
FBgn0033185	136	137	168	129	147	105
FBgn0033186	69	30	77	70	61	46
FBgn0033187	247	203	302	222	255	240
FBgn0033188	5670	2006	4442	2272	6631	1947
FBgn0033190	39	52	51	35	67	39
FBgn0033191	970	944	991	940	929	903
FBgn0033192	20	21	27	18	22	11
FBgn0033194	8838	5961	11881	8161	10757	6398
FBgn0033195	69	33	50	25	40	39
FBgn0033196	454	724	835	738	840	1355
FBgn0033199	5001	4181	4595	4328	5032	4304
FBgn0033202	1	0	0	0	8	0
FBgn0033203	110	105	44	97	47	43
FBgn0033204	366	174	329	151	239	128
FBgn0033205	764	489	753	602	706	420
FBgn0033206	361	314	310	359	385	311
FBgn0033207	0	0	7	0	11	1
FBgn0033208	118	114	117	114	85	86
FBgn0033209	588	528	614	629	543	448
FBgn0033210	133	91	126	138	139	77
FBgn0033212	1076	686	1339	773	1245	679
FBgn0033214	301	269	285	336	237	352
FBgn0033215	240	83	447	159	293	122
FBgn0033216	1	0	0	4	1	0
FBgn0033221	81	84	97	87	83	52
FBgn0033222	35	31	31	22	30	11
FBgn0033224	1823	1482	2685	1718	2412	1747
FBgn0033225	593	579	601	626	904	709
FBgn0033226	3779	3033	2543	2071	3093	2159
FBgn0033229	16	17	20	24	34	28
FBgn0033232	890	899	930	1092	944	926
FBgn0033233	80	79	116	87	108	77
FBgn0033234	9	46	19	19	26	13
FBgn0033235	582	641	645	669	736	859
FBgn0033236	648	466	741	615	752	571
FBgn0033238	0	0	0	0	1	0
FBgn0033240	152	70	132	103	110	63
FBgn0033241	558	548	579	658	692	499
FBgn0033243	1	0	0	0	0	1
FBgn0033244	762	784	824	802	724	640
FBgn0033246	93082	110241	116549	127843	115134	155810
FBgn0033247	4	4	0	4	8	7
FBgn0033248	4	0	9	5	3	3
FBgn0033249	13	10	8	11	6	14
FBgn0033250	3731	4138	3744	3847	4616	5127
FBgn0033252	33	47	65	33	36	44
FBgn0033257	80	56	36	36	54	52
FBgn0033258	97	58	90	79	95	84
FBgn0033259	1387	1226	1472	1362	1339	1048
FBgn0033260	781	721	836	831	669	692
FBgn0033261	85	107	92	86	68	57
FBgn0033264	584	407	558	476	648	518
FBgn0033265	250	144	269	202	219	136
FBgn0033266	675	452	718	451	726	385
FBgn0033268	48	58	82	40	95	78
FBgn0033271	345	366	155	357	390	359
FBgn0033272	772	753	752	778	848	729
FBgn0033273	143	146	171	159	134	112
FBgn0033274	147	138	88	124	85	95
FBgn0033275	0	0	0	0	0	0
FBgn0033277	0	0	0	0	0	0
FBgn0033278	0	0	0	1	0	0
FBgn0033279	6	7	17	13	24	11
FBgn0033280	1	0	2	1	0	3
FBgn0033283	1	0	9	5	14	2
FBgn0033285	6	4	24	11	5	5
FBgn0033286	5	15	104	51	61	41
FBgn0033287	13	15	61	38	53	38
FBgn0033289	9	7	8	5	6	15
FBgn0033292	3	9	11	5	11	8
FBgn0033294	3	4	15	9	21	6
FBgn0033296	22	10	78	390	54	24
FBgn0033297	6	4	22	162	19	20
FBgn0033301	1	6	10	12	0	7
FBgn0033302	223	131	133	167	185	125
FBgn0033303	42	39	40	36	18	21
FBgn0033304	2929	2466	2909	2598	3267	2304
FBgn0033307	0	0	0	0	0	0
FBgn0033308	1	0	1	2	3	7
FBgn0033309	331	258	316	311	286	232
FBgn0033312	4	1	3	6	1	3
FBgn0033313	1488	1218	1949	1296	2282	1440
FBgn0033315	56	57	84	72	73	65
FBgn0033316	201	192	226	260	263	230
FBgn0033317	823	674	834	650	858	658
FBgn0033320	5275	5024	5980	5933	6200	5069
FBgn0033321	621	448	732	591	698	540
FBgn0033322	1	1	5	2	7	14
FBgn0033323	5	1	17	3	11	11
FBgn0033324	0	0	1	1	0	2
FBgn0033326	2	1	4	0	4	1
FBgn0033327	0	0	0	0	0	1
FBgn0033330	4	7	15	13	17	11
FBgn0033337	412	441	509	456	461	293
FBgn0033339	1671	1544	1787	1596	2140	1800
FBgn0033340	95	116	120	105	93	83
FBgn0033341	351	244	330	263	323	213
FBgn0033342	769	635	808	589	846	631
FBgn0033344	0	0	0	0	0	0
FBgn0033347	2	3	5	1	8	3
FBgn0033348	6	14	17	17	5	17
FBgn0033349	560	442	556	443	620	375
FBgn0033350	544	440	548	374	554	375
FBgn0033351	409	377	443	429	436	341
FBgn0033352	1722	1331	1929	1366	1750	1312
FBgn0033353	15	34	13	44	9	31
FBgn0033354	36	31	47	58	40	60
FBgn0033355	0	1	0	0	0	0
FBgn0033356	72	89	63	138	140	103
FBgn0033357	695	632	510	616	585	655
FBgn0033358	24	5	18	4	15	26
FBgn0033359	1	2	3	9	12	0
FBgn0033362	0	0	0	1	2	0
FBgn0033363	0	0	0	0	0	0
FBgn0033364	2	0	11	7	4	4
FBgn0033365	4	2	20	35	37	3
FBgn0033366	3466	5192	2742	3916	3955	5743
FBgn0033367	500	842	330	700	702	809
FBgn0033368	6	3	1	2	3	2
FBgn0033369	3	0	18	1	15	7
FBgn0033371	17	6	25	12	21	14
FBgn0033372	14	17	8	24	18	21
FBgn0033373	2978	2479	3193	2759	2805	1837
FBgn0033374	1042	568	1376	687	1045	522
FBgn0033375	130	125	130	105	113	102
FBgn0033376	388	358	391	385	352	398
FBgn0033377	976	1218	1014	1300	1250	1542
FBgn0033378	374	338	355	369	316	257
FBgn0033379	720	609	688	566	717	679
FBgn0033380	188	176	224	200	217	200
FBgn0033381	260	317	221	293	261	205
FBgn0033382	2632	2382	2581	2415	2834	2756
FBgn0033387	726	712	1158	1314	1129	1064
FBgn0033388	5	7	5	5	10	6
FBgn0033389	46	44	50	53	65	28
FBgn0033391	1267	957	1144	652	1022	582
FBgn0033392	142	109	165	187	133	125
FBgn0033395	2	1	2	0	2	5
FBgn0033397	18	70	39	55	69	31
FBgn0033400	269	230	265	283	270	232
FBgn0033401	1035	737	1039	818	992	745
FBgn0033402	1280	806	1420	1186	1458	1024
FBgn0033403	0	2	0	1	0	3
FBgn0033404	0	0	0	0	0	1
FBgn0033405	7	12	3	5	7	4
FBgn0033408	17	6	7	7	7	2
FBgn0033412	1	0	1	0	0	0
FBgn0033413	1322	1298	1377	1467	1146	886
FBgn0033421	591	613	611	519	656	527
FBgn0033422	0	0	0	1	0	1
FBgn0033423	2	4	2	1	7	2
FBgn0033426	444	379	396	413	399	393
FBgn0033427	127	126	156	126	143	100
FBgn0033428	1833	1660	1614	1541	1786	1706
FBgn0033429	81	55	88	52	68	37
FBgn0033431	617	700	894	807	882	1239
FBgn0033434	716	681	776	760	604	477
FBgn0033437	204	278	434	648	260	239
FBgn0033438	55	77	41	37	66	64
FBgn0033439	206	253	219	334	296	328
FBgn0033440	33	27	33	30	48	49
FBgn0033442	4	0	12	7	10	2
FBgn0033443	57	62	44	40	37	47
FBgn0033446	47357	35591	60337	53860	63692	29681
FBgn0033447	30	18	26	10	64	10
FBgn0033448	4708	3077	4596	3344	5649	2867
FBgn0033449	70	72	101	74	70	48
FBgn0033450	87	119	154	170	130	110
FBgn0033451	920	1092	1167	1460	1312	1163
FBgn0033453	559	519	589	580	406	297
FBgn0033454	379	251	365	242	312	207
FBgn0033457	11	12	12	9	23	18
FBgn0033458	0	0	0	0	0	0
FBgn0033459	38	21	29	32	34	17
FBgn0033460	2275	2021	2248	1871	2088	1822
FBgn0033461	0	0	0	0	0	0
FBgn0033463	12919	19419	11286	14122	8886	12044
FBgn0033464	74	84	56	47	58	62
FBgn0033465	11264	16375	13285	15500	16310	20909
FBgn0033466	5375	6302	6203	6069	6793	7050
FBgn0033467	43	28	34	52	13	14
FBgn0033468	179	135	242	153	162	139
FBgn0033469	0	0	0	0	0	0
FBgn0033471	165	127	170	148	148	108
FBgn0033473	296	261	323	250	272	168
FBgn0033474	322	281	379	332	339	319
FBgn0033475	253	192	287	251	158	151
FBgn0033476	1835	1043	1298	1009	2514	2978
FBgn0033479	153	155	197	170	189	145
FBgn0033480	113	132	139	150	136	77
FBgn0033481	0	4	2	2	6	7
FBgn0033482	1993	2216	2124	1977	1995	2231
FBgn0033483	371	411	257	341	450	398
FBgn0033484	43	24	48	32	42	57
FBgn0033485	417	368	352	312	223	158
FBgn0033486	572	458	544	391	468	306
FBgn0033490	1	0	5	1	0	6
FBgn0033491	69	82	72	81	57	68
FBgn0033494	2510	1937	2426	1758	2464	1402
FBgn0033497	0	4	4	0	5	1
FBgn0033498	5	10	14	2	10	6
FBgn0033499	1	4	7	7	7	4
FBgn0033500	1032	609	856	769	778	613
FBgn0033501	4	0	0	2	2	7
FBgn0033502	9	19	12	12	24	22
FBgn0033504	3989	3083	4642	3581	5351	3479
FBgn0033507	79	43	59	36	65	55
FBgn0033508	0	0	0	0	0	0
FBgn0033512	4	4	19	12	11	7
FBgn0033515	0	0	0	0	0	0
FBgn0033516	0	0	0	0	0	0
FBgn0033518	3424	3126	3380	3433	3276	2599
FBgn0033519	565	637	658	615	460	404
FBgn0033520	2046	1995	2301	2506	2308	1932
FBgn0033521	336	234	326	332	210	214
FBgn0033523	116	137	120	159	119	105
FBgn0033524	0	0	3	3	1	0
FBgn0033526	43	39	52	64	49	82
FBgn0033527	47	34	50	43	39	46
FBgn0033528	148	137	179	168	122	63
FBgn0033529	340	343	306	345	335	359
FBgn0033538	143	95	169	96	109	111
FBgn0033539	143	147	172	168	146	125
FBgn0033540	604	463	542	430	520	522
FBgn0033541	12	13	16	14	11	9
FBgn0033542	0	2	10	1	12	3
FBgn0033543	2684	2218	2764	2664	3229	2390
FBgn0033544	1017	642	1142	1260	1075	936
FBgn0033547	53	46	49	56	48	46
FBgn0033548	40	29	53	37	23	7
FBgn0033549	3	5	9	9	2	4
FBgn0033550	155	161	169	179	147	159
FBgn0033551	355	314	345	328	247	206
FBgn0033554	53	49	35	46	11	13
FBgn0033555	518	441	479	554	400	250
FBgn0033556	271	304	239	282	244	155
FBgn0033557	194	136	188	134	168	136
FBgn0033558	16	5	4	4	7	9
FBgn0033564	841	889	768	768	767	940
FBgn0033566	125	102	136	125	124	92
FBgn0033569	75	79	94	90	73	77
FBgn0033570	945	1124	901	1160	997	1024
FBgn0033571	196	165	179	179	122	95
FBgn0033572	1	0	5	0	7	0
FBgn0033573	0	0	0	0	0	0
FBgn0033574	26	68	55	55	53	62
FBgn0033578	2	6	0	0	0	0
FBgn0033579	312	182	257	279	260	304
FBgn0033580	0	0	0	0	0	0
FBgn0033581	87	185	137	142	153	99
FBgn0033582	0	4	9	4	0	1
FBgn0033584	26	23	13	13	20	26
FBgn0033587	0	0	0	0	0	0
FBgn0033588	0	0	0	0	0	0
FBgn0033589	0	0	0	0	0	0
FBgn0033590	0	0	0	0	0	0
FBgn0033591	0	0	0	0	0	0
FBgn0033592	0	1	1	4	1	0
FBgn0033593	15	9	6	7	2	11
FBgn0033594	0	0	0	0	1	0
FBgn0033597	0	0	0	0	0	0
FBgn0033598	0	0	0	0	0	0
FBgn0033599	0	0	1	0	6	0
FBgn0033600	0	0	0	0	0	0
FBgn0033601	0	0	0	0	0	0
FBgn0033602	4	5	5	5	2	2
FBgn0033603	6	1	1	2	3	11
FBgn0033605	96	68	71	63	82	57
FBgn0033607	273	284	331	291	283	274
FBgn0033608	646	856	671	904	556	656
FBgn0033609	450	400	439	391	438	289
FBgn0033610	15	15	31	29	40	24
FBgn0033614	0	0	0	0	0	0
FBgn0033615	149	134	190	156	172	104
FBgn0033616	168	137	158	146	180	137
FBgn0033623	3	4	0	1	0	0
FBgn0033624	605	527	540	525	521	493
FBgn0033627	40	44	24	36	63	35
FBgn0033628	4	0	0	0	0	0
FBgn0033629	4	2	0	1	0	0
FBgn0033631	120	157	149	189	167	249
FBgn0033633	11	15	15	21	32	13
FBgn0033635	57	58	37	64	58	30
FBgn0033636	326	299	367	294	419	395
FBgn0033638	5045	5321	4609	3519	3845	3558
FBgn0033639	1083	951	1175	962	1055	871
FBgn0033640	0	0	0	0	0	0
FBgn0033644	19	21	16	20	42	77
FBgn0033645	0	1	1	1	3	2
FBgn0033648	0	0	0	0	0	1
FBgn0033649	93	119	134	175	172	141
FBgn0033650	0	0	0	0	0	0
FBgn0033651	0	0	0	0	0	0
FBgn0033652	12	7	9	3	9	16
FBgn0033653	279	268	254	231	287	220
FBgn0033654	11	6	6	9	7	11
FBgn0033656	891	947	1149	875	1054	996
FBgn0033657	16	11	14	8	13	7
FBgn0033658	3	9	4	7	6	5
FBgn0033659	13	7	5	5	1	9
FBgn0033661	791	734	1018	629	832	751
FBgn0033663	9324	7120	11253	8087	9536	6715
FBgn0033665	1	1	0	1	0	4
FBgn0033667	0	1	0	0	0	4
FBgn0033668	1	3	5	5	5	0
FBgn0033669	1984	2074	1855	2186	1409	1545
FBgn0033672	254	223	242	274	272	226
FBgn0033673	212	168	213	186	253	148
FBgn0033677	113	148	127	137	142	75
FBgn0033679	129	94	47	62	111	83
FBgn0033680	4	5	4	2	0	6
FBgn0033683	1216	871	1122	1261	876	492
FBgn0033685	3	0	2	0	5	0
FBgn0033686	553	529	592	502	618	524
FBgn0033687	1	3	4	0	2	1
FBgn0033688	2030	2105	2530	2103	2514	2668
FBgn0033690	116	111	124	115	116	103
FBgn0033691	342	305	315	300	261	253
FBgn0033692	559	542	515	552	569	548
FBgn0033693	89	58	87	71	88	54
FBgn0033696	250	383	282	502	340	709
FBgn0033697	284	315	321	333	303	421
FBgn0033698	1467	1484	1668	1735	1487	1776
FBgn0033699	11891	10024	11329	10791	11099	7229
FBgn0033701	0	0	1	0	0	0
FBgn0033702	44	29	19	26	22	9
FBgn0033703	0	0	0	0	0	0
FBgn0033705	10	0	21	6	25	17
FBgn0033706	1	2	10	8	6	6
FBgn0033708	0	0	1	6	0	0
FBgn0033710	3486	4073	3222	3264	4186	4296
FBgn0033712	112	120	137	151	128	95
FBgn0033713	458	396	503	414	436	338
FBgn0033715	127	72	76	108	72	71
FBgn0033716	380	383	337	469	322	239
FBgn0033717	5828	3706	6232	4417	6839	3905
FBgn0033720	0	1	1	0	5	0
FBgn0033721	1	0	0	0	0	0
FBgn0033723	132	105	32	78	50	44
FBgn0033724	9	5	13	19	11	9
FBgn0033725	1	0	3	1	4	1
FBgn0033726	0	0	0	0	0	0
FBgn0033727	0	0	0	0	0	0
FBgn0033728	250	274	47	450	170	57
FBgn0033729	1	0	0	0	0	0
FBgn0033730	0	0	0	0	0	0
FBgn0033731	0	0	0	0	0	0
FBgn0033732	0	0	1	0	0	0
FBgn0033733	567	81	1359	289	415	83
FBgn0033734	225	238	279	294	246	159
FBgn0033735	910	849	947	934	1051	877
FBgn0033736	0	1	1	3	2	2
FBgn0033737	186	182	225	210	211	236
FBgn0033738	1528	1234	1655	1465	1557	1289
FBgn0033739	1314	982	1158	765	1540	837
FBgn0033740	658	413	456	408	533	578
FBgn0033741	82	168	175	80	129	33
FBgn0033742	1244	1159	1499	1417	1695	1570
FBgn0033744	242	199	261	263	312	224
FBgn0033748	17	13	29	24	20	14
FBgn0033749	80	67	98	116	80	43
FBgn0033750	188	167	157	180	182	160
FBgn0033751	656	728	605	729	768	681
FBgn0033752	172	127	192	162	193	120
FBgn0033753	6	5	58	57	51	5
FBgn0033754	38	35	41	46	28	35
FBgn0033755	1455	1178	1780	1451	1529	1208
FBgn0033756	5	4	4	11	3	1
FBgn0033757	308	317	359	312	365	319
FBgn0033760	34	26	60	41	57	26
FBgn0033761	313	433	426	528	356	384
FBgn0033762	977	1167	1034	1244	1043	1162
FBgn0033763	21	36	33	44	21	33
FBgn0033766	314	331	465	338	399	435
FBgn0033767	0	2	3	3	6	2
FBgn0033769	190	217	170	206	146	115
FBgn0033770	0	0	1	0	0	0
FBgn0033773	34	21	47	36	53	30
FBgn0033774	36	72	7	21	150	356
FBgn0033775	774	498	811	516	1135	714
FBgn0033777	1803	2036	2114	1919	2251	2761
FBgn0033778	13	1	5	2	1	3
FBgn0033781	596	396	583	412	488	300
FBgn0033782	5159	3719	5472	3279	7030	3930
FBgn0033783	1189	905	1342	1082	1172	712
FBgn0033784	299	263	296	268	266	173
FBgn0033785	12	6	3	6	18	4
FBgn0033787	39	31	13	26	45	15
FBgn0033788	74	42	25	51	35	13
FBgn0033789	1	4	3	4	2	2
FBgn0033791	9	1	2	4	5	7
FBgn0033792	1	0	1	0	3	0
FBgn0033793	1	1	4	4	1	2
FBgn0033794	5	11	23	12	23	34
FBgn0033798	30	36	112	121	120	47
FBgn0033799	702	683	914	884	843	886
FBgn0033802	531	498	547	491	605	641
FBgn0033806	93	80	135	128	145	67
FBgn0033807	50	40	25	29	32	31
FBgn0033808	121	112	168	160	141	103
FBgn0033809	63	52	118	44	83	54
FBgn0033810	198	151	178	170	156	83
FBgn0033812	1232	1105	1229	1089	1361	1094
FBgn0033813	201	113	193	146	139	83
FBgn0033814	5099	2841	6351	3696	5744	2964
FBgn0033815	5	0	1	1	0	3
FBgn0033816	355	376	370	361	468	426
FBgn0033817	0	0	0	0	0	2
FBgn0033818	3	11	22	13	21	13
FBgn0033819	26	22	70	28	54	24
FBgn0033820	77297	63421	85248	91818	77106	60707
FBgn0033821	3583	2877	4249	4383	3473	2104
FBgn0033826	1	1	1	4	11	11
FBgn0033827	0	0	2	0	0	0
FBgn0033828	3	1	2	6	1	1
FBgn0033830	24	76	146	74	44	93
FBgn0033834	7	7	46	8	35	23
FBgn0033836	296	307	367	337	351	318
FBgn0033842	144	148	162	176	134	94
FBgn0033844	5872	5478	4964	4987	4356	5425
FBgn0033845	11	14	36	17	36	28
FBgn0033846	1503	1604	1508	1635	1849	1992
FBgn0033848	0	0	5	0	6	2
FBgn0033850	0	0	1	0	0	0
FBgn0033851	0	0	0	0	0	0
FBgn0033853	8774	8054	9537	8940	9424	8245
FBgn0033855	8	3	3	5	2	6
FBgn0033856	1	1	4	5	1	4
FBgn0033859	529	490	602	557	670	446
FBgn0033860	4	3	19	17	40	21
FBgn0033861	1	0	0	0	0	5
FBgn0033862	4	4	15	8	22	10
FBgn0033863	4	3	11	4	23	18
FBgn0033864	0	4	9	1	4	2
FBgn0033865	0	0	0	0	2	3
FBgn0033866	4	5	4	4	2	8
FBgn0033867	9	4	98	48	122	64
FBgn0033868	75	59	216	116	230	114
FBgn0033869	0	0	0	0	2	0
FBgn0033871	147	88	114	160	44	43
FBgn0033872	118	133	107	166	85	114
FBgn0033873	4	99	3	11	9	7
FBgn0033874	0	0	3	1	1	3
FBgn0033875	14702	7280	17080	9615	7506	3607
FBgn0033876	26	11	31	26	22	5
FBgn0033879	3703	5921	3763	5882	4495	5860
FBgn0033880	3	4	13	6	4	4
FBgn0033883	2245	2614	2114	2573	2859	3267
FBgn0033884	101	67	95	114	129	99
FBgn0033885	4	6	8	3	11	11
FBgn0033886	3564	3245	3115	3147	3420	3302
FBgn0033887	4	15	14	21	17	18
FBgn0033888	26	18	42	15	39	33
FBgn0033889	3477	2712	4376	3040	3434	2742
FBgn0033890	73	60	93	80	89	72
FBgn0033891	261	319	283	434	372	350
FBgn0033893	0	0	0	1	1	1
FBgn0033897	1032	807	961	836	1013	757
FBgn0033899	208	173	203	222	231	206
FBgn0033900	321	277	316	368	318	333
FBgn0033901	116	117	127	159	100	76
FBgn0033902	4632	4055	4547	4302	5462	3632
FBgn0033903	418	468	422	500	501	465
FBgn0033904	45	38	35	31	80	37
FBgn0033905	319	310	244	436	339	345
FBgn0033906	2831	1912	2636	1854	2544	1913
FBgn0033907	179	135	135	151	140	126
FBgn0033911	6	2	2	4	2	2
FBgn0033912	26266	20097	23923	23447	20068	12046
FBgn0033913	9705	11242	11243	9771	12483	12443
FBgn0033915	5926	3573	7056	5067	6986	3811
FBgn0033916	846	943	875	1004	894	1058
FBgn0033917	58	48	43	40	64	49
FBgn0033918	1011	933	1154	1005	1108	921
FBgn0033919	2474	2062	2514	1861	2918	2221
FBgn0033921	6	1	8	3	12	13
FBgn0033924	1187	913	1288	1106	1146	974
FBgn0033925	161	157	216	167	225	167
FBgn0033926	554	316	386	300	473	441
FBgn0033927	0	2	0	1	1	1
FBgn0033928	24	90	22	101	15	78
FBgn0033929	554	448	529	474	507	425
FBgn0033931	0	0	0	1	0	0
FBgn0033932	0	0	2	0	0	0
FBgn0033933	0	0	8	0	3	0
FBgn0033934	719	606	632	705	513	357
FBgn0033935	184	129	159	137	151	130
FBgn0033936	30	109	25	61	24	41
FBgn0033942	331	452	700	914	531	308
FBgn0033943	7	5	5	9	11	7
FBgn0033945	230	101	186	188	75	42
FBgn0033948	53	35	44	31	51	48
FBgn0033949	79	86	56	82	64	61
FBgn0033950	0	0	0	0	0	0
FBgn0033951	82	55	57	80	71	35
FBgn0033952	2	4	16	10	12	1
FBgn0033953	24	18	78	59	71	45
FBgn0033954	29	21	110	62	90	47
FBgn0033955	1	0	10	0	11	5
FBgn0033958	16	13	8	3	7	17
FBgn0033960	0	1	6	1	2	8
FBgn0033961	496	586	518	717	496	411
FBgn0033963	0	3	8	5	6	13
FBgn0033968	8	10	10	17	10	4
FBgn0033969	11	4	23	16	22	7
FBgn0033970	10	12	0	8	4	1
FBgn0033971	310	274	277	276	316	251
FBgn0033972	815	816	819	831	844	789
FBgn0033973	446	461	479	447	474	373
FBgn0033978	1919	1703	2438	1970	2009	1703
FBgn0033979	40	34	41	30	59	35
FBgn0033980	217	113	167	134	159	105
FBgn0033981	163	154	177	153	152	104
FBgn0033982	44	53	65	104	103	29
FBgn0033983	17	23	33	85	34	11
FBgn0033984	125	92	139	107	120	85
FBgn0033985	8	3	4	2	4	6
FBgn0033987	595	657	603	565	645	664
FBgn0033988	377	343	490	281	432	191
FBgn0033989	841	531	709	661	594	488
FBgn0033990	50	36	76	68	69	71
FBgn0033993	26	31	25	14	29	22
FBgn0033994	93	81	89	76	59	51
FBgn0033995	357	277	419	355	260	254
FBgn0033996	630	559	594	651	553	480
FBgn0033997	15	12	20	17	17	23
FBgn0033998	599	571	721	669	742	802
FBgn0033999	5	9	12	12	34	9
FBgn0034000	77	66	79	71	55	26
FBgn0034001	103	87	118	129	133	82
FBgn0034002	8144	14328	11040	18969	11441	19886
FBgn0034005	9	19	16	27	10	19
FBgn0034007	0	0	0	0	0	0
FBgn0034008	58	44	54	62	40	29
FBgn0034009	797	886	903	941	782	872
FBgn0034010	36	31	19	22	32	10
FBgn0034011	1	2	0	0	1	2
FBgn0034012	0	1	1	1	0	4
FBgn0034013	25	18	9	10	8	11
FBgn0034021	124	149	69	91	109	47
FBgn0034022	1	0	0	0	0	0
FBgn0034023	0	0	0	0	0	0
FBgn0034025	290	272	298	389	296	284
FBgn0034027	166	145	155	178	160	146
FBgn0034029	386	364	390	361	390	293
FBgn0034030	3	2	8	2	2	7
FBgn0034031	36	24	31	32	29	14
FBgn0034032	218	228	248	238	181	218
FBgn0034033	61	48	51	51	38	19
FBgn0034035	348	320	337	303	395	337
FBgn0034045	50	153	32	298	92	399
FBgn0034046	1554	1800	1659	1561	1491	1600
FBgn0034047	1	1	0	2	2	1
FBgn0034049	487	387	663	491	744	389
FBgn0034050	318	249	273	291	247	146
FBgn0034051	941	989	999	924	848	681
FBgn0034052	6	1	8	0	3	0
FBgn0034053	97	114	77	144	94	90
FBgn0034054	1	1	5	1	5	2
FBgn0034057	618	483	655	465	536	519
FBgn0034058	503	395	495	439	344	252
FBgn0034059	553	406	434	408	365	308
FBgn0034060	1448	1409	1630	1444	1597	1683
FBgn0034061	341	311	330	342	297	161
FBgn0034062	0	0	0	0	0	0
FBgn0034063	846	2277	1308	2465	1410	3082
FBgn0034065	102	64	91	92	87	94
FBgn0034066	1617	1539	1551	1848	1252	1211
FBgn0034067	153	171	76	142	202	130
FBgn0034068	1644	1390	1551	1332	1565	1358
FBgn0034069	0	0	0	0	0	0
FBgn0034070	40	23	14	20	20	17
FBgn0034071	1510	1679	1722	1733	1750	1889
FBgn0034072	915	842	890	755	791	837
FBgn0034073	362	287	396	349	348	279
FBgn0034075	230	195	127	117	188	132
FBgn0034076	86	10	5	1	9	4
FBgn0034081	196	206	203	204	151	136
FBgn0034082	0	0	4	0	1	0
FBgn0034083	401	332	437	320	508	319
FBgn0034084	220	209	174	176	154	171
FBgn0034085	52	45	83	53	70	64
FBgn0034086	169	137	135	159	65	38
FBgn0034087	1678	2244	1865	1887	1488	2176
FBgn0034091	560	603	593	567	504	411
FBgn0034092	0	0	0	0	0	0
FBgn0034093	1649	928	1434	894	1775	1020
FBgn0034094	13	6	6	2	10	4
FBgn0034095	57	54	61	81	40	38
FBgn0034096	0	0	0	0	0	0
FBgn0034097	3	2	4	6	4	1
FBgn0034098	3	2	5	1	2	5
FBgn0034099	7	2	11	10	9	5
FBgn0034103	0	0	2	0	0	0
FBgn0034104	0	3	1	1	0	4
FBgn0034105	3	3	7	12	14	8
FBgn0034106	0	0	0	0	0	0
FBgn0034109	159	137	144	149	165	105
FBgn0034110	4143	3438	4825	3954	5147	3798
FBgn0034113	259	220	285	265	287	241
FBgn0034114	228	190	217	223	192	158
FBgn0034117	8387	5924	10777	8305	10162	6200
FBgn0034118	316	253	328	242	297	216
FBgn0034120	0	0	1	0	0	1
FBgn0034121	19	13	64	37	49	30
FBgn0034122	405	91	155	48	198	69
FBgn0034126	289	260	320	291	268	196
FBgn0034127	24	36	42	34	52	45
FBgn0034128	8	17	30	20	27	33
FBgn0034129	0	3	3	1	7	6
FBgn0034131	0	0	0	0	0	0
FBgn0034132	47	45	184	93	215	138
FBgn0034133	7	5	68	19	35	17
FBgn0034135	27	21	9	18	12	22
FBgn0034136	17	28	18	10	9	13
FBgn0034137	58	48	43	34	50	47
FBgn0034138	19135	14935	17850	17464	15847	9909
FBgn0034139	158	208	224	259	151	207
FBgn0034140	6948	13251	7222	13071	7529	13481
FBgn0034141	6756	4956	8398	6536	8886	5582
FBgn0034142	205	263	263	430	298	112
FBgn0034143	45	29	135	84	96	63
FBgn0034144	1	18	7	8	10	15
FBgn0034145	586	1096	591	2108	971	173
FBgn0034151	3	7	6	10	4	4
FBgn0034152	28	35	7	9	112	86
FBgn0034153	20	24	2	2	44	19
FBgn0034154	0	0	0	0	0	0
FBgn0034156	0	0	0	0	0	0
FBgn0034157	1	0	1	0	0	4
FBgn0034158	382	201	282	194	242	176
FBgn0034159	1	0	6	0	0	2
FBgn0034160	24	13	52	43	41	31
FBgn0034162	4133	2639	4225	3287	2887	1438
FBgn0034165	34	39	17	30	29	14
FBgn0034166	7	4	9	7	5	2
FBgn0034168	0	0	0	0	0	2
FBgn0034172	553	551	530	629	558	391
FBgn0034173	10	2	19	11	18	3
FBgn0034175	9	12	22	17	15	1
FBgn0034176	735	641	732	700	827	739
FBgn0034177	71	64	86	82	65	53
FBgn0034179	2354	2123	2639	2440	2691	2213
FBgn0034180	1474	1309	1618	1384	1550	1511
FBgn0034181	1807	1721	1808	1746	1865	1821
FBgn0034182	108	120	145	119	134	146
FBgn0034183	2	0	2	0	4	1
FBgn0034184	989	841	1083	870	1019	705
FBgn0034186	74	62	68	62	71	83
FBgn0034187	7	1	2	2	3	7
FBgn0034191	334	385	291	345	237	269
FBgn0034194	371	221	414	308	463	312
FBgn0034195	0	0	1	0	1	0
FBgn0034196	1	2	5	2	10	2
FBgn0034197	2	3	8	5	2	3
FBgn0034198	4192	3487	5798	5049	3992	2665
FBgn0034199	1303	767	1216	1091	1037	655
FBgn0034200	21417	17885	24453	22896	22684	18738
FBgn0034201	0	0	0	0	0	0
FBgn0034202	0	0	2	1	1	1
FBgn0034204	0	0	0	0	0	0
FBgn0034205	0	2	14	6	7	10
[truncated: 15,718 more rows]
