# Supplementary material for: Chronic dysfunction of Stromal interaction molecule by pulsed RNAi induction in fat tissue impairs organismal energy homeostasis in Drosophila
Source: Sci Rep. 2019 May 6;9:6989. doi: 10.1038/s41598-019-43327-y (PMC6502815; doi:10.1038/s41598-019-43327-y)
Supplement: Supplementary file 3 — Supplementary Dataset 2 [file 41598_2019_43327_MOESM3_ESM.xlsx]

## Sheet: Upregulated
V1	Gene.ID	baseMean	log2FoldChange	lfcSE	stat	pvalue	padj	SYMBOL	GENENAME
6693	FBgn0038484	1150.31	4.12708	0.343835	12.0031	3.42294e-33	6.15957e-30	CG5246	CG5246 gene product from transcript CG5246-RA
5188	FBgn0035282	80.4416	3.62386	0.501643	7.22398	5.04871e-13	1.06884e-10	CNMa	CNMamide
2916	FBgn0030594	5862.84	3.57591	0.214303	16.6862	1.65158e-62	5.94404e-59	CG9509	CG9509 gene product from transcript CG9509-RB
2917	FBgn0030595	173.826	3.22892	0.352043	9.17194	4.64565e-20	3.34394e-17	CG14406	CG14406 gene product from transcript CG14406-RA
2821	FBgn0030348	214.083	2.50494	0.336667	7.44042	1.00364e-13	2.58007e-11	CG10352	CG10352 gene product from transcript CG10352-RB
4438	FBgn0033733	438.572	2.22001	0.740965	2.9961	0.00273455	0.0407522	CG8834	CG8834 gene product from transcript CG8834-RA
6784	FBgn0038719	74.2159	2.14262	0.812503	2.63706	0.00836276	0.0987619	CG16727	CG16727 gene product from transcript CG16727-RA
9110	FBgn0260446	466.832	1.84071	0.476926	3.85953	0.000113606	0.00314515	GABA-B-R1	metabotropic GABA-B receptor subtype 1
4788	FBgn0034438	252.44	1.74747	0.240867	7.25489	4.01991e-13	8.76827e-11	CG9416	CG9416 gene product from transcript CG9416-RB
4748	FBgn0034363	474.902	1.74539	0.366021	4.76854	1.85563e-06	0.000100427	CG5327	CG5327 gene product from transcript CG5327-RA
2890	FBgn0030518	163.991	1.70855	0.228506	7.47703	7.60185e-14	2.18872e-11	CG11134	CG11134 gene product from transcript CG11134-RB
4640	FBgn0034122	155.591	1.69153	0.43852	3.85736	0.000114617	0.00316098	CG15711	CG15711 gene product from transcript CG15711-RB
4757	FBgn0034382	4893.21	1.64872	0.284184	5.80161	6.56801e-09	6.41551e-07	CG18609	CG18609 gene product from transcript CG18609-RA
586	FBgn0004003	164.662	1.52544	0.390115	3.91023	9.22094e-05	0.00264432	wbl	windbeutel
6807	FBgn0038756	183.659	1.52192	0.497137	3.06138	0.00220322	0.0344788	CG4783	CG4783 gene product from transcript CG4783-RA
4065	FBgn0032900	370.419	1.51982	0.266935	5.6936	1.24388e-08	1.11918e-06	CG14401	CG14401 gene product from transcript CG14401-RA
8446	FBgn0053265	268.42	1.50449	0.375761	4.00385	6.23207e-05	0.00199371	Muc68E	Mucin 68E
6969	FBgn0039094	1765	1.45599	0.128991	11.2875	1.51207e-29	1.81398e-26	CG10184	CG10184 gene product from transcript CG10184-RA
10114	FBgn0267228	126.343	1.45137	0.389605	3.72523	0.000195135	0.00501636
456	FBgn0003257	522.944	1.41861	0.191695	7.40035	1.35824e-13	3.33134e-11	r-l	rudimentary-like
9615	FBgn0263445	117.351	1.38919	0.36275	3.8296	0.000128351	0.00347321
2033	FBgn0026718	1811.29	1.27153	0.301385	4.21895	2.45439e-05	0.000939717	fu12	CG17608 gene product from transcript CG17608-RA
5074	FBgn0035076	1664.5	1.25774	0.198598	6.33309	2.40299e-10	3.3263e-08	Ance-5	CG10142 gene product from transcript CG10142-RA
4184	FBgn0033188	3696.51	1.25576	0.178879	7.02018	2.2159e-12	4.43057e-10	Drat	Death resistor Adh domain containing target
4201	FBgn0033215	215.123	1.2523	0.320389	3.90869	9.27977e-05	0.00265063	CG1942	CG1942 gene product from transcript CG1942-RA
1855	FBgn0025628	7370.5	1.16379	0.130985	8.88492	6.39662e-19	4.18571e-16	CG4199	CG4199 gene product from transcript CG4199-RG
4719	FBgn0034290	1048.07	1.15987	0.268561	4.31885	1.56847e-05	0.000648843	CG5773	CG5773 gene product from transcript CG5773-RC
10125	FBgn0267339	557.849	1.14627	0.279675	4.0986	4.15659e-05	0.00146663	p38c	p38c MAP kinase
3712	FBgn0032167	4384.48	1.12475	0.189525	5.93456	2.94628e-09	3.16527e-07	CG5853	CG5853 gene product from transcript CG5853-RC
7534	FBgn0040507	467.552	1.12247	0.184711	6.07693	1.22506e-09	1.54701e-07	ACXD	CG5712 gene product from transcript CG5712-RB
6530	FBgn0038147	7043.61	1.11387	0.309266	3.60167	0.000316182	0.00756107	CCHa2	CCHamide-2
6455	FBgn0037976	185.413	1.11387	0.225436	4.94098	7.7731e-07	4.70174e-05	Tk	Tachykinin
492	FBgn0003410	202.221	1.11116	0.40928	2.71491	0.0066293	0.083277	sina	seven in absentia
4797	FBgn0034454	786.213	1.08626	0.294442	3.68923	0.000224935	0.00566113	CG15120	CG15120 gene product from transcript CG15120-RA
1650	FBgn0023129	2053.38	1.06091	0.317013	3.34659	0.000818114	0.0162674	aay	astray
9987	FBgn0266404	80.8946	1.05446	0.345235	3.05433	0.00225565	0.0349098
1207	FBgn0014141	2356.13	1.05198	0.144853	7.26243	3.802e-13	8.55213e-11	cher	cheerio
7265	FBgn0039685	3913.27	1.04378	0.202688	5.14971	2.60896e-07	1.75507e-05	Obp99b	Odorant-binding protein 99b
2891	FBgn0030519	391.929	1.02812	0.351117	2.92815	0.00340988	0.0487958	CG11151	CG11151 gene product from transcript CG11151-RA
443	FBgn0003189	735.778	1.00652	0.221629	4.54149	5.58588e-06	0.000264521	r	rudimentary
1241	FBgn0015000	884.19	0.984614	0.15179	6.48669	8.77442e-11	1.28894e-08	betaggt-I	beta subunit of type I geranylgeranyl transferase
8489	FBgn0053548	144.312	0.983409	0.244367	4.02431	5.71431e-05	0.00187816	SmydA-8	SET and MYND domain containing, arthropod-specific, member 8
1095	FBgn0013308	184.02	0.974196	0.248482	3.92059	8.83324e-05	0.00259517	Odc2	Ornithine decarboxylase 2
7448	FBgn0040091	802.176	0.953659	0.136507	6.98615	2.82529e-12	5.49634e-10	Ugt58Fa	CG4414 gene product from transcript CG4414-RB
1425	FBgn0016794	1329.69	0.951902	0.260097	3.65979	0.000252418	0.00620105	dos	daughter of sevenless
1546	FBgn0020545	4093.88	0.936654	0.236751	3.95628	7.61256e-05	0.00233171	kraken	CG3943 gene product from transcript CG3943-RA
7731	FBgn0043841	21580.1	0.93619	0.162613	5.75718	8.55303e-09	8.20862e-07	vir-1	virus-induced RNA 1
4888	FBgn0034644	4101.68	0.933529	0.17689	5.27745	1.30997e-07	9.42915e-06	CG10082	CG10082 gene product from transcript CG10082-RA
4773	FBgn0034406	299.643	0.932389	0.219371	4.25028	2.13501e-05	0.000844387	Jheh3	Juvenile hormone epoxide hydrolase 3
4996	FBgn0034909	2769.11	0.932056	0.153941	6.05464	1.40735e-09	1.68836e-07	CG4797	CG4797 gene product from transcript CG4797-RB
5060	FBgn0035040	664.941	0.925045	0.317861	2.91022	0.00361177	0.0512772	CG4741	CG4741 gene product from transcript CG4741-RB
7507	FBgn0040364	1699.25	0.924338	0.168741	5.47785	4.30525e-08	3.44324e-06	CG11378	CG11378 gene product from transcript CG11378-RB
5417	FBgn0035802	815.536	0.914505	0.182956	4.99849	5.77814e-07	3.61662e-05	Pura	Puratrophin-1-like
7826	FBgn0050090	124.468	0.911189	0.341296	2.66979	0.00758994	0.0921288	CG30090	CG30090 gene product from transcript CG30090-RA
2736	FBgn0030158	94.7759	0.890614	0.288357	3.08858	0.00201113	0.0324711	CG9686	CG9686 gene product from transcript CG9686-RA
9691	FBgn0264078	10341.1	0.885975	0.224969	3.93821	8.20912e-05	0.0024417	Flo2	Flotillin 2
10211	FBgn0267810	191.994	0.884224	0.225723	3.91729	8.95504e-05	0.00260474
4193	FBgn0033204	224.764	0.871617	0.250032	3.48602	0.000490258	0.0108	CG2065	CG2065 gene product from transcript CG2065-RB
2558	FBgn0029820	2887.53	0.860591	0.158235	5.43867	5.36792e-08	4.24597e-06	CG16721	CG16721 gene product from transcript CG16721-RA
267	FBgn0001404	1927.08	0.849333	0.106252	7.9936	1.31055e-15	5.24074e-13	egh	egghead
4082	FBgn0032935	2571.53	0.833745	0.137379	6.06896	1.28744e-09	1.59776e-07	Atg18b	Autophagy-related 18b
8418	FBgn0053147	6607.35	0.833351	0.208104	4.0045	6.21501e-05	0.00199371	Hs3st-A	Heparan sulfate 3-O sulfotransferase-A
3337	FBgn0031461	4048.9	0.833053	0.205603	4.05175	5.08352e-05	0.00170987	daw	dawdle
7689	FBgn0042185	520.201	0.828946	0.270177	3.06816	0.00215379	0.0340725	CG18769	CG18769 gene product from transcript CG18769-RH
6981	FBgn0039114	33517.4	0.813165	0.134253	6.05698	1.38701e-09	1.68836e-07	Lsd-1	Lipid storage droplet-1
2873	FBgn0030484	9522.61	0.812285	0.100495	8.08286	6.32678e-16	2.67883e-13	GstT4	Glutathione S transferase T4
6982	FBgn0039115	306.475	0.810026	0.199312	4.06412	4.82147e-05	0.00163703	CG10214	CG10214 gene product from transcript CG10214-RA
6991	FBgn0039130	310.772	0.806753	0.233974	3.44805	0.000564652	0.0122421	CG5854	CG5854 gene product from transcript CG5854-RA
8818	FBgn0086532	222.79	0.803248	0.286549	2.80318	0.00506017	0.0680806	Spt-I	Serine palmitoyltransferase subunit I
8885	FBgn0243516	3497.41	0.797877	0.184345	4.32818	1.50349e-05	0.000629194	Vrp1	Verprolin 1
4278	FBgn0033374	847.66	0.788996	0.1674	4.71325	2.43799e-06	0.000129034	CG13741	CG13741 gene product from transcript CG13741-RA
8957	FBgn0259176	16873.8	0.773395	0.129487	5.97274	2.33302e-09	2.58355e-07	bun	bunched
813	FBgn0010053	14617.5	0.766022	0.254954	3.00455	0.00265976	0.0398024	Jheh1	Juvenile hormone epoxide hydrolase 1
10206	FBgn0267795	2018.46	0.761766	0.184301	4.13326	3.57647e-05	0.00129364	Frl	Formin-like
2283	FBgn0028476	2264.19	0.760765	0.20999	3.62286	0.000291366	0.00699084	Usp1	Ubiquitin specific protease 1
564	FBgn0003887	5155.37	0.756416	0.204775	3.69388	0.000220857	0.00557799	betaTub56D	beta-Tubulin at 56D
6996	FBgn0039137	307.738	0.754926	0.210051	3.59401	0.000325625	0.00771003	CG13604	CG13604 gene product from transcript CG13604-RD
6295	FBgn0037683	668.421	0.754685	0.216502	3.48582	0.000490636	0.0108	CG18473	CG18473 gene product from transcript CG18473-RA
5880	FBgn0036838	423.648	0.752671	0.161501	4.66046	3.15504e-06	0.000162964	CG3808	CG3808 gene product from transcript CG3808-RA
2693	FBgn0030051	1044.17	0.74927	0.190069	3.9421	8.07703e-05	0.00243148	spirit	Serine Protease Immune Response Integrator
9118	FBgn0260463	663.333	0.746008	0.169868	4.39168	1.12477e-05	0.000490674	Unc-115b	Uncoordinated 115b
9119	FBgn0260463	663.333	0.746008	0.169868	4.39168	1.12477e-05	0.000490674	Unc-115a	Uncoordinated 115a
2020	FBgn0026593	3548.84	0.740817	0.174856	4.23674	2.26789e-05	0.000892035	CG5707	CG5707 gene product from transcript CG5707-RA
6786	FBgn0038721	1780.41	0.733188	0.128891	5.68842	1.28221e-08	1.13942e-06	subdued	CG16718 gene product from transcript CG16718-RA
8314	FBgn0052638	953.832	0.724677	0.122736	5.90437	3.53995e-09	3.69283e-07	CG32638	CG32638 gene product from transcript CG32638-RB
1601	FBgn0022160	9351.18	0.721565	0.149999	4.81048	1.50568e-06	8.27322e-05	Gpo-1	Glycerophosphate oxidase-1
5321	FBgn0035583	1084.81	0.718451	0.141071	5.09283	3.5275e-07	2.30827e-05	CG13704	CG13704 gene product from transcript CG13704-RA
6029	FBgn0037138	686.683	0.71603	0.215853	3.31721	0.000909219	0.0177359	P5CDh1	delta-1-Pyrroline-5-carboxylate dehydrogenase 1
1238	FBgn0014906	305.149	0.713154	0.268289	2.65815	0.00785699	0.0941008	Hydr2	alpha/beta hydrolase2
881	FBgn0010395	710.836	0.70768	0.179666	3.93886	8.18693e-05	0.0024417	Itgbn	Integrin betanu subunit
7907	FBgn0050456	169.464	0.694403	0.211023	3.29066	0.000999542	0.0189334	CG30456	CG30456 gene product from transcript CG30456-RB
3073	FBgn0030894	380.122	0.693821	0.174635	3.97297	7.09808e-05	0.00220224	Mvb12	Multivesicular body subunit 12
10104	FBgn0267035	356.884	0.691583	0.222227	3.11206	0.00185789	0.030414
5504	FBgn0035989	4301.37	0.691509	0.190435	3.63122	0.000282088	0.00681366	CG3967	CG3967 gene product from transcript CG3967-RC
4485	FBgn0033814	4329.74	0.681672	0.136826	4.98203	6.2922e-07	3.90442e-05	CG4670	CG4670 gene product from transcript CG4670-RB
4923	FBgn0034723	1819.96	0.679958	0.210236	3.23426	0.0012196	0.0217873	CG13506	CG13506 gene product from transcript CG13506-RB
2776	FBgn0030272	344.804	0.672877	0.219872	3.06031	0.00221111	0.0344788	CG15201	CG15201 gene product from transcript CG15201-RA
6370	FBgn0037814	459.677	0.670333	0.210722	3.18112	0.00146706	0.0252629	CG6325	CG6325 gene product from transcript CG6325-RA
6749	FBgn0038627	3265.35	0.665909	0.198259	3.35879	0.000782838	0.015696	CG7694	CG7694 gene product from transcript CG7694-RA
1716	FBgn0024179	1770.83	0.665182	0.152564	4.36003	1.30046e-05	0.000553887	wit	wishful thinking
6094	FBgn0037279	1658.11	0.660026	0.209779	3.14629	0.00165353	0.0277439	CG1129	CG1129 gene product from transcript CG1129-RE
3212	FBgn0031190	2198.76	0.651874	0.15396	4.23405	2.2952e-05	0.000893019	CG12576	CG12576 gene product from transcript CG12576-RF
2170	FBgn0027585	1457.58	0.648996	0.15942	4.07097	4.68176e-05	0.00161241	CG8740	CG8740 gene product from transcript CG8740-RD
1322	FBgn0015577	1635.72	0.648249	0.157428	4.11774	3.826e-05	0.00136335	alpha-Est9	alpha-Esterase-9
5189	FBgn0035283	1853.07	0.648147	0.147907	4.38213	1.17523e-05	0.000509595	CG12024	CG12024 gene product from transcript CG12024-RA
2402	FBgn0028916	847.452	0.645517	0.224349	2.87729	0.00401109	0.0562804	CG33090	CG33090 gene product from transcript CG33090-RE
3498	FBgn0031752	5093.06	0.644374	0.180905	3.56194	0.000368125	0.00843873	CG9044	CG9044 gene product from transcript CG9044-RC
3351	FBgn0031490	186.24	0.639269	0.215084	2.97218	0.00295693	0.0436147	CG17264	CG17264 gene product from transcript CG17264-RA
3599	FBgn0031939	1559.47	0.638973	0.1777	3.59579	0.000323406	0.00768276	CG13796	CG13796 gene product from transcript CG13796-RD
282	FBgn0001987	309.445	0.638881	0.205039	3.1159	0.00183383	0.0302058	Gli	Gliotactin
3888	FBgn0032514	264.523	0.636817	0.205952	3.09206	0.00198769	0.0322239	CG9302	CG9302 gene product from transcript CG9302-RA
3529	FBgn0031814	8226.58	0.635425	0.121918	5.21192	1.869e-07	1.30612e-05	retm	real-time
51	FBgn0000163	515.375	0.631663	0.215773	2.92744	0.00341763	0.0488098	baz	bazooka
567	FBgn0003890	1746.27	0.628396	0.130246	4.8247	1.40217e-06	7.76372e-05	betaTub97EF	beta-Tubulin at 97EF
1875	FBgn0025682	862.492	0.620816	0.150437	4.12674	3.67944e-05	0.00131864	scf	supercoiling factor
5592	FBgn0036194	586.626	0.619502	0.154205	4.0174	5.88447e-05	0.00190795	CG11652	CG11652 gene product from transcript CG11652-RA
8437	FBgn0053203	7447.96	0.619176	0.151862	4.07723	4.55751e-05	0.00158478	CG33203	CG33203 gene product from transcript CG33203-RE
5595	FBgn0036199	959.416	0.617315	0.159313	3.87485	0.000106692	0.00299987	Bmcp	CG7314 gene product from transcript CG7314-RB
1487	FBgn0019968	2791.63	0.612624	0.163243	3.75283	0.000174849	0.00456002	Khc-73	Kinesin heavy chain 73
5155	FBgn0035227	6030.61	0.611118	0.199295	3.06641	0.0021665	0.0341983	Iml1	Increased minichromosome loss 1
9302	FBgn0261555	941.981	0.605414	0.185246	3.26816	0.00108249	0.0200303	CG42673	CG42673 gene product from transcript CG42673-RD
8443	FBgn0053223	15057.8	0.604814	0.191888	3.15191	0.00162206	0.0274158	CG33223	CG33223 gene product from transcript CG33223-RA
2177	FBgn0027594	3060.41	0.604402	0.156989	3.84996	0.000118137	0.00324561	drpr	draper
2795	FBgn0030309	818.234	0.60405	0.162052	3.7275	0.00019339	0.00498932	CG1572	CG1572 gene product from transcript CG1572-RC
7876	FBgn0050345	379.741	0.601213	0.21089	2.85084	0.00436042	0.06059	CG30345	CG30345 gene product from transcript CG30345-RB
4199	FBgn0033212	942.623	0.598711	0.13281	4.50803	6.54324e-06	0.000301912	LRR	Leucine-rich repeat
4759	FBgn0034389	753.153	0.598316	0.182738	3.27418	0.0010597	0.0197099	Mctp	Multiple C2 domain and transmembrane region protein
334	FBgn0002645	8533.15	0.597843	0.164102	3.64311	0.000269361	0.00655019	Map205	Microtubule-associated protein 205
9282	FBgn0261461	1257.29	0.596846	0.121849	4.89823	9.67025e-07	5.61342e-05	RhoGAP18B	Rho GTPase activating protein at 18B
4628	FBgn0034093	1256.55	0.593159	0.166208	3.56878	0.000358646	0.00832753	CG15706	CG15706 gene product from transcript CG15706-RA
5067	FBgn0035049	303.893	0.588561	0.22349	2.6335	0.00845106	0.0993966	Mmp1	Matrix metalloproteinase 1
7350	FBgn0039849	999.994	0.58204	0.197382	2.94879	0.00319017	0.046296	CG11334	CG11334 gene product from transcript CG11334-RA
3184	FBgn0031118	650.781	0.574567	0.168525	3.40939	0.000651073	0.013663	RhoGAP19D	Rho GTPase activating protein at 19D
7004	FBgn0039152	15271.9	0.571519	0.133562	4.27906	1.87688e-05	0.000758976	Root	Rootletin
7640	FBgn0041337	739.074	0.570991	0.183065	3.11907	0.00181425	0.0300898	Cyp309a2	CG18559 gene product from transcript CG18559-RA
7245	FBgn0039644	539.95	0.569412	0.143009	3.98166	6.84353e-05	0.00213246	CG11897	CG11897 gene product from transcript CG11897-RB
2691	FBgn0030049	2943.47	0.568378	0.153303	3.70755	0.000209275	0.00530408	Trf4-1	Topoisomerase related function 4-1
2158	FBgn0027569	1286.39	0.566437	0.175417	3.22908	0.00124187	0.0221262	cert	ceramide transfer protein
151	FBgn0000567	460.237	0.565224	0.193456	2.92172	0.003481	0.0496163	Eip74EF	Ecdysone-induced protein 74EF
4126	FBgn0033055	585.095	0.561768	0.152936	3.67322	0.000239509	0.00596536	Tbce	Tubulin-specific chaperone E
5500	FBgn0035983	1066.1	0.559106	0.133593	4.18516	2.84967e-05	0.00106279	CG4080	CG4080 gene product from transcript CG4080-RB
2768	FBgn0030261	752.396	0.558808	0.144659	3.86292	0.000112039	0.00311373	CG15203	CG15203 gene product from transcript CG15203-RB
2688	FBgn0030040	1395.84	0.558638	0.123407	4.52678	5.98902e-06	0.000279929	CG15347	CG15347 gene product from transcript CG15347-RA
5401	FBgn0035762	505.09	0.554349	0.156347	3.54564	0.000391655	0.0088976	Rint1	RAD50 interactor 1
5962	FBgn0037007	5989.16	0.551536	0.193381	2.85207	0.0043436	0.0604777	CG5059	CG5059 gene product from transcript CG5059-RD
8351	FBgn0052758	1204.76	0.548099	0.162284	3.3774	0.000731756	0.0149636	CG32758	CG32758 gene product from transcript CG32758-RD
1177	FBgn0013983	1220.76	0.547384	0.139754	3.91677	8.97437e-05	0.00260474	imd	immune deficiency
7644	FBgn0041582	1071.45	0.544489	0.176336	3.0878	0.00201647	0.0324711	tamo	CG4057 gene product from transcript CG4057-RA
4227	FBgn0033266	554.875	0.543445	0.134001	4.05554	5.00186e-05	0.0016903	Socs44A	Suppressor of Cytokine Signaling at 44A
6980	FBgn0039113	567.204	0.540828	0.184417	2.93263	0.00336106	0.0481931	CG10217	CG10217 gene product from transcript CG10217-RB
6571	FBgn0038250	1224.43	0.539967	0.143489	3.76312	0.000167808	0.0043923	CG3505	CG3505 gene product from transcript CG3505-RA
3234	FBgn0031250	4548.89	0.539535	0.155167	3.47713	0.000506813	0.0110807	Ent1	Equilibrative nucleoside transporter 1
6322	FBgn0037723	552.672	0.536581	0.140181	3.82776	0.000129314	0.00348616	SpdS	Spermidine Synthase
1382	FBgn0016031	2121.15	0.53515	0.151776	3.52591	0.000422025	0.00949291	lama	lamina ancestor
1290	FBgn0015371	214.203	0.52957	0.196421	2.6961	0.00701563	0.0863203	chn	charlatan
3132	FBgn0031037	1442.21	0.528908	0.172071	3.07378	0.00211367	0.0336597	CG14207	CG14207 gene product from transcript CG14207-RD
8706	FBgn0085408	711.602	0.528825	0.151099	3.49986	0.000465504	0.0103939	Shroom	CG34379 gene product from transcript CG34379-RH
6935	FBgn0039026	17063.2	0.525735	0.0957252	5.49213	3.97114e-08	3.21171e-06	CG7029	CG7029 gene product from transcript CG7029-RC
3616	FBgn0031975	2356.75	0.525294	0.124923	4.20495	2.61142e-05	0.000994549	Tg	Transglutaminase
6870	FBgn0038890	384.584	0.522531	0.198062	2.63822	0.00833436	0.0987619	CG7956	CG7956 gene product from transcript CG7956-RD
5796	FBgn0036684	1344.8	0.519782	0.142311	3.65243	0.000259767	0.00635988	CG3764	CG3764 gene product from transcript CG3764-RB
4684	FBgn0034215	1902.91	0.518001	0.105709	4.90025	9.57144e-07	5.60124e-05	Mtap	Methylthioadenosine phosphorylase
5894	FBgn0036875	1909.28	0.517673	0.135432	3.82239	0.000132167	0.00354976	CG9449	CG9449 gene product from transcript CG9449-RH
9000	FBgn0259682	24971.2	0.514061	0.161584	3.18138	0.00146574	0.0252629	Jabba	CG42351 gene product from transcript CG42351-RI
4314	FBgn0033448	3951.44	0.513071	0.130441	3.93334	8.37725e-05	0.00248146	hebe	CG1623 gene product from transcript CG1623-RD
8988	FBgn0259243	1548.15	0.511471	0.164141	3.11605	0.00183293	0.0302058	Pka-R1	Protein kinase, cAMP-dependent, regulatory subunit type 1
4533	FBgn0033915	5274.07	0.509858	0.151405	3.36751	0.000758515	0.0154231	CG8485	CG8485 gene product from transcript CG8485-RA
1064	FBgn0011817	883.939	0.5093	0.156463	3.25508	0.00113359	0.0205015	nmo	nemo
4468	FBgn0033782	4670.26	0.508204	0.180304	2.8186	0.00482342	0.0653842	sug	sugarbabe
206	FBgn0001128	24764.3	0.507877	0.136486	3.72109	0.000198366	0.00508128	Gpdh	Glycerol 3 phosphate dehydrogenase
5650	FBgn0036318	1633.31	0.506793	0.166742	3.03939	0.00237056	0.0363034	Wbp2	WW domain binding protein 2
5405	FBgn0035769	796.898	0.50412	0.159745	3.15578	0.00160071	0.0271743	CTCF	CG8591 gene product from transcript CG8591-RA
2230	FBgn0027945	6698.11	0.501609	0.145612	3.44483	0.000571416	0.0123145	ppl	pumpless

## Sheet: Downregulated
V1	Gene.ID	baseMean	log2FoldChange	lfcSE	stat	pvalue	padj	SYMBOL	GENENAME
3250	FBgn0031277	259.43	-3.019	0.449024	-6.72346	1.77457e-11	2.90304e-09	CG13947	CG13947 gene product from transcript CG13947-RA
2216	FBgn0027843	434.125	-2.66835	0.351519	-7.5909	3.1768e-14	1.03939e-11	CAH2	Carbonic anhydrase 2
253	FBgn0001296	416.098	-2.49295	0.236248	-10.5522	4.96033e-26	5.10064e-23	kar	karmoisin
4599	FBgn0034045	177.506	-2.47399	0.467042	-5.29715	1.17626e-07	8.63948e-06	CG8249	CG8249 gene product from transcript CG8249-RC
245	FBgn0001257	7227.06	-2.43872	0.208345	-11.7052	1.19867e-31	1.72561e-28	ImpL2	Ecdysone-inducible gene L2
9502	FBgn0262782	20305	-2.43204	0.100281	-24.2523	6.26034e-130	4.50619e-126	Mdh1	Malate dehydrogenase 1
8768	FBgn0085771	974.046	-2.38467	0.271061	-8.79754	1.39853e-18	7.74353e-16
8780	FBgn0085819	415.571	-2.36251	0.316567	-7.4629	8.46388e-14	2.34319e-11
5617	FBgn0036262	50322.3	-2.3332	0.309978	-7.527	5.19186e-14	1.62483e-11	CG6910	CG6910 gene product from transcript CG6910-RC
1049	FBgn0011746	162.827	-2.25913	0.389444	-5.80091	6.59555e-09	6.41551e-07	ana	anachronism
2144	FBgn0027550	236.658	-2.23946	0.294601	-7.60167	2.92325e-14	1.00198e-11	CG6495	CG6495 gene product from transcript CG6495-RA
5265	FBgn0035452	72.6452	-2.20885	0.368002	-6.00228	1.94562e-09	2.2588e-07	CG10359	CG10359 gene product from transcript CG10359-RE
5079	FBgn0035086	106.073	-2.17686	0.314624	-6.91891	4.55128e-12	8.40004e-10	CG12851	CG12851 gene product from transcript CG12851-RD
2915	FBgn0030593	752.12	-2.13953	0.442181	-4.83859	1.30765e-06	7.35348e-05	CG9512	CG9512 gene product from transcript CG9512-RB
8630	FBgn0083972	66.3039	-2.11534	0.543366	-3.89302	9.90028e-05	0.0028056	CG34136	CG34136 gene product from transcript CG34136-RA
1615	FBgn0022702	66.375	-2.05196	0.432351	-4.74606	2.07415e-06	0.000111416	Cht2	Chitinase 2
6703	FBgn0038516	292.52	-1.99823	0.510313	-3.9157	9.01421e-05	0.0026058	P5cr-2	Pyrroline-5-carboxylate reductase-like 2
205	FBgn0001125	10927.8	-1.94558	0.13326	-14.5999	2.81299e-48	6.7493e-45	Got2	Glutamate oxaloacetate transaminase 2
5137	FBgn0035189	1460.25	-1.93561	0.235998	-8.20179	2.36826e-16	1.13645e-13	CG9119	CG9119 gene product from transcript CG9119-RA
4086	FBgn0032945	2458.73	-1.88607	0.342411	-5.50821	3.62508e-08	2.96515e-06	CG8665	CG8665 gene product from transcript CG8665-RA
5146	FBgn0035203	411.125	-1.77837	0.181307	-9.80863	1.03361e-22	9.29988e-20	CG9149	CG9149 gene product from transcript CG9149-RA
8465	FBgn0053470	4679.41	-1.73189	0.657263	-2.635	0.00841361	0.0991181	IMPPP	Immune induced molecule prepropeptide
8466	FBgn0053470	4679.41	-1.73189	0.657263	-2.635	0.00841361	0.0991181	CG33470	CG33470 gene product from transcript CG33470-RA
3780	FBgn0032285	32403.1	-1.68127	0.322896	-5.20685	1.92076e-07	1.32939e-05	CG17108	CG17108 gene product from transcript CG17108-RA
8695	FBgn0085386	95.9414	-1.65542	0.268564	-6.16396	7.09499e-10	9.11959e-08	CG34357	CG34357 gene product from transcript CG34357-RD
5544	FBgn0036101	208.814	-1.59072	0.20738	-7.67054	1.7127e-14	6.16403e-12	NijA	Ninjurin A
5089	FBgn0035101	175.668	-1.57446	0.276312	-5.69812	1.21136e-08	1.1166e-06	p130CAS	CG1212 gene product from transcript CG1212-RD
7801	FBgn0050008	24523.5	-1.55893	0.591168	-2.63704	0.00836325	0.0987619	CG30008	CG30008 gene product from transcript CG30008-RA
6251	FBgn0037612	119.958	-1.53599	0.502124	-3.059	0.00222079	0.0344788	CG8112	CG8112 gene product from transcript CG8112-RD
200	FBgn0001112	91.8183	-1.51964	0.496594	-3.06012	0.00221248	0.0344788	Gld	Glucose dehydrogenase
8004	FBgn0051287	63.0566	-1.51502	0.350336	-4.32448	1.5289e-05	0.00063613	CG31287	CG31287 gene product from transcript CG31287-RB
3537	FBgn0031824	100.916	-1.48562	0.438247	-3.38991	0.000699154	0.0144612	CG9547	CG9547 gene product from transcript CG9547-RA
153	FBgn0000575	283.477	-1.48252	0.419362	-3.53518	0.000407494	0.0091948	emc	extra macrochaetae
7316	FBgn0039774	502.007	-1.47094	0.250195	-5.87917	4.12341e-09	4.196e-07	CDase	Ceramidase
2242	FBgn0028360	939.374	-1.46676	0.216022	-6.78988	1.1223e-11	1.97033e-09	Cdc7	Cdc7 kinase
8775	FBgn0085805	593.145	-1.46396	0.353726	-4.13869	3.4929e-05	0.00126979
8478	FBgn0053509	403.959	-1.45831	0.242222	-6.02056	1.73818e-09	2.05106e-07	CG33509	CG33509 gene product from transcript CG33509-RA
2567	FBgn0029831	7795.49	-1.45615	0.21985	-6.6234	3.51025e-11	5.26391e-09	CG5966	CG5966 gene product from transcript CG5966-RB
4163	FBgn0033134	288.154	-1.42876	0.1952	-7.31945	2.48994e-13	5.78147e-11	Tsp42El	Tetraspanin 42El
3851	FBgn0032449	89.997	-1.39807	0.323886	-4.31654	1.58491e-05	0.000651897	CG17036	CG17036 gene product from transcript CG17036-RA
1741	FBgn0024289	16463.8	-1.3797	0.186511	-7.39743	1.38845e-13	3.33134e-11	Sodh-1	Sorbitol dehydrogenase 1
7003	FBgn0039151	1050.81	-1.37753	0.234332	-5.87855	4.13887e-09	4.196e-07	CG13607	CG13607 gene product from transcript CG13607-RC
9402	FBgn0262035	310.392	-1.37287	0.229165	-5.99073	2.08903e-09	2.3495e-07	CG42846	CG42846 gene product from transcript CG42846-RA
300	FBgn0002284	2354.45	-1.36387	0.21066	-6.47425	9.52849e-11	1.37172e-08	Prosbeta6	Proteasome beta6 subunit
7800	FBgn0050007	795.535	-1.35878	0.274229	-4.95489	7.23728e-07	4.45247e-05	CG30007	CG30007 gene product from transcript CG30007-RB
1328	FBgn0015600	1494.35	-1.34987	0.155871	-8.66016	4.71084e-18	2.42204e-15	toc	toucan
113	FBgn0000422	250.085	-1.34703	0.252435	-5.33615	9.49427e-08	7.19366e-06	Ddc	Dopa decarboxylase
9983	FBgn0266375	3861.56	-1.34236	0.24107	-5.56833	2.57193e-08	2.17797e-06	IP3K2	Inositol 1,4,5-triphosphate kinase 2
30	FBgn0000084	1374.89	-1.33006	0.185924	-7.15377	8.44263e-13	1.73629e-10	AnxB10	Annexin B10
4610	FBgn0034063	1933.69	-1.32404	0.232944	-5.68392	1.31638e-08	1.15553e-06	CG8389	CG8389 gene product from transcript CG8389-RB
9823	FBgn0265070	122.865	-1.316	0.354705	-3.71014	0.000207145	0.00526865
9697	FBgn0264272	1811.49	-1.3061	0.287135	-4.54874	5.39687e-06	0.000258978	mwh	multiple wing hairs
376	FBgn0002868	30965.8	-1.30003	0.196069	-6.63046	3.34643e-11	5.12502e-09	MtnA	Metallothionein A
1214	FBgn0014343	503.761	-1.29133	0.279178	-4.62546	3.73767e-06	0.000186832	mirr	mirror
6353	FBgn0037765	5497.29	-1.28609	0.260934	-4.92877	8.27486e-07	4.96353e-05	CG9458	CG9458 gene product from transcript CG9458-RA
9372	FBgn0261871	1326.81	-1.27918	0.397175	-3.2207	0.0012788	0.0227279	dpr2	defective proboscis extension response 2
6698	FBgn0038492	549.242	-1.26492	0.3882	-3.25842	0.00112033	0.0204155	Mur89F	Mucin related 89F
5493	FBgn0035975	149.374	-1.25386	0.236305	-5.30613	1.11977e-07	8.30942e-06	PGRP-LA	Peptidoglycan recognition protein LA
1373	FBgn0015872	1067.29	-1.23111	0.321172	-3.83318	0.000126496	0.00343592	Drip	CG9023 gene product from transcript CG9023-RG
4744	FBgn0034356	771.394	-1.22119	0.332697	-3.67056	0.000242019	0.00600707	CG10924	CG10924 gene product from transcript CG10924-RA
18	FBgn0000052	7431.08	-1.21843	0.178663	-6.81969	9.12388e-12	1.64184e-09	ade2	adenosine 2
7574	FBgn0040735	296.174	-1.20358	0.358104	-3.36098	0.000776663	0.0156157	CG16836	CG16836 gene product from transcript CG16836-RA
3700	FBgn0032147	365.579	-1.19588	0.21528	-5.55501	2.77598e-08	2.32343e-06	IP3K1	Inositol 1,4,5-triphosphate kinase 1
4715	FBgn0034276	98.3999	-1.19174	0.395654	-3.01209	0.00259456	0.0389076	Sardh	Sarcosine dehydrogenase
2670	FBgn0030013	1375.72	-1.19106	0.158797	-7.50054	6.35577e-14	1.9062e-11	GIIIspla2	Phospholipase A2 group III
1216	FBgn0014380	177.669	-1.182	0.242508	-4.87408	1.09319e-06	6.29501e-05	RhoL	Rho-like
5519	FBgn0036030	10025.8	-1.17663	0.133401	-8.8203	1.14153e-18	6.8473e-16	CG6767	CG6767 gene product from transcript CG6767-RA
9390	FBgn0261985	3251.54	-1.17381	0.200385	-5.85779	4.69075e-09	4.68945e-07	Ptpmeg	Protein tyrosine phosphatase Meg
6613	FBgn0038326	5686.6	-1.17112	0.187049	-6.26101	3.8249e-10	5.09845e-08	CG5044	CG5044 gene product from transcript CG5044-RB
7262	FBgn0039681	123.525	-1.17038	0.382276	-3.0616	0.00220154	0.0344788	CG7582	CG7582 gene product from transcript CG7582-RB
3214	FBgn0031194	101.814	-1.1608	0.368304	-3.15175	0.00162295	0.0274158	CG17598	CG17598 gene product from transcript CG17598-RB
6218	FBgn0037547	38048	-1.15548	0.235494	-4.90663	9.26544e-07	5.46661e-05	CG7910	CG7910 gene product from transcript CG7910-RA
6683	FBgn0038467	532.176	-1.14341	0.335857	-3.40444	0.000662994	0.0138326	AdSL	Adenylosuccinate Lyase
3462	FBgn0031689	1308.58	-1.12879	0.14291	-7.89858	2.82098e-15	1.06871e-12	Cyp28d1	CG10833 gene product from transcript CG10833-RA
6068	FBgn0037229	140.721	-1.12852	0.329298	-3.42704	0.000610193	0.0129946	CG9766	CG9766 gene product from transcript CG9766-RC
8361	FBgn0052816	1.59346e+06	-1.12007	0.213623	-5.24319	1.5782e-07	1.11762e-05	CG32816	CG32816 gene product from transcript CG32816-RC
2991	FBgn0030737	19811.1	-1.1113	0.198114	-5.60938	2.03053e-08	1.73997e-06	CG9914	CG9914 gene product from transcript CG9914-RB
10243	FBgn0283437	398.251	-1.10863	0.228742	-4.84665	1.25561e-06	7.11647e-05
159	FBgn0000592	9601.58	-1.09508	0.267377	-4.09565	4.20987e-05	0.00147818	Est-6	Esterase 6
947	FBgn0010926	2427.89	-1.08366	0.199941	-5.41987	5.96423e-08	4.61619e-06	l(3)07882	lethal (3) 07882
8007	FBgn0051300	389.212	-1.08348	0.332845	-3.25522	0.00113304	0.0205015	CG31300	CG31300 gene product from transcript CG31300-RA
8535	FBgn0061356	394.98	-1.07631	0.159018	-6.76845	1.30172e-11	2.17902e-09	CG18003	CG18003 gene product from transcript CG18003-RB
2494	FBgn0029648	240.239	-1.06494	0.266704	-3.99294	6.52589e-05	0.00206931	CG3603	CG3603 gene product from transcript CG3603-RB
4422	FBgn0033696	417.665	-1.0603	0.280859	-3.77519	0.000159885	0.00421558	Cyp6g2	CG8859 gene product from transcript CG8859-RA
4651	FBgn0034140	10372.9	-1.05481	0.11051	-9.54491	1.36228e-21	1.08952e-18	Lst	Limostatin
3298	FBgn0031381	409.479	-1.05107	0.19735	-5.3259	1.00455e-07	7.53205e-06	Npc2a	Niemann-Pick type C-2a
3913	FBgn0032614	3053.94	-1.04903	0.207402	-5.05796	4.23765e-07	2.72345e-05	CG13284	CG13284 gene product from transcript CG13284-RE
9618	FBgn0263490	394.256	-1.04549	0.228342	-4.57861	4.68066e-06	0.000230401	mld	molting defective
2987	FBgn0030731	3181.19	-1.03754	0.260394	-3.9845	6.7623e-05	0.00211631	Mfe2	peroxisomal Multifunctional enzyme type 2
10105	FBgn0267041	424.72	-1.03622	0.358468	-2.89068	0.00384413	0.0540431
1747	FBgn0024321	499.765	-1.03281	0.152564	-6.76966	1.29089e-11	2.17902e-09	NK7.1	CG8524 gene product from transcript CG8524-RC
204	FBgn0001124	10557.5	-1.02921	0.147625	-6.97175	3.13014e-12	5.92915e-10	Got1	Glutamate oxaloacetate transaminase 1
7572	FBgn0040733	368.663	-1.02512	0.28743	-3.56652	0.000361755	0.00834587	CG15068	CG15068 gene product from transcript CG15068-RA
5355	FBgn0035656	2990.68	-1.02328	0.199835	-5.12064	3.04501e-07	2.02944e-05	CG10479	CG10479 gene product from transcript CG10479-RA
1106	FBgn0013469	823.261	-1.00737	0.308871	-3.26146	0.0011084	0.0203034	klu	klumpfuss
5147	FBgn0035204	649.586	-1.00365	0.151001	-6.64668	2.99782e-11	4.79517e-09	CG2277	CG2277 gene product from transcript CG2277-RB
5422	FBgn0035812	9897.92	-1.00103	0.216245	-4.62916	3.67153e-06	0.000184809	CG7457	CG7457 gene product from transcript CG7457-RB
2375	FBgn0028841	130.445	-0.997263	0.325021	-3.0683	0.00215277	0.0340725	jhamt	juvenile hormone acid methyltransferase
5080	FBgn0035087	47315.7	-0.988902	0.245219	-4.03273	5.51321e-05	0.00182107	CG2765	CG2765 gene product from transcript CG2765-RF
7232	FBgn0039629	809.992	-0.987119	0.13267	-7.44043	1.00356e-13	2.58007e-11	CG11842	CG11842 gene product from transcript CG11842-RA
4585	FBgn0034002	14105.1	-0.979308	0.193419	-5.06314	4.12411e-07	2.67436e-05	CG8079	CG8079 gene product from transcript CG8079-RC
8237	FBgn0052282	163.458	-0.97752	0.214245	-4.56262	5.05182e-06	0.000245696	Drsl4	Drosomycin-like 4
2269	FBgn0028424	94.7165	-0.973275	0.34941	-2.78548	0.00534484	0.0712448	JhI-26	Juvenile hormone-inducible protein 26
7937	FBgn0051075	1265.03	-0.970931	0.229988	-4.22167	2.42503e-05	0.000933441	CG31075	CG31075 gene product from transcript CG31075-RA
7505	FBgn0040349	4820.77	-0.967042	0.17529	-5.5168	3.45219e-08	2.85619e-06	CG3699	CG3699 gene product from transcript CG3699-RA
6973	FBgn0039102	1115.41	-0.960879	0.19982	-4.80873	1.51896e-06	8.28292e-05	SPE	Spatzle-Processing Enzyme
6680	FBgn0038463	3620.39	-0.95753	0.176598	-5.42209	5.89054e-08	4.60871e-06	CG3534	CG3534 gene product from transcript CG3534-RA
8641	FBgn0085195	12650.2	-0.948405	0.26586	-3.5673	0.000360672	0.00834587	CG34166	CG34166 gene product from transcript CG34166-RD
1757	FBgn0024366	405.879	-0.947557	0.23944	-3.95739	7.57732e-05	0.00233084	CG11409	CG11409 gene product from transcript CG11409-RC
9236	FBgn0261243	10733.7	-0.942737	0.142182	-6.63051	3.3453e-11	5.12502e-09	Psa	Puromycin sensitive aminopeptidase
2573	FBgn0029838	8818.34	-0.934083	0.214076	-4.36333	1.28095e-05	0.000552114	CG4666	CG4666 gene product from transcript CG4666-RB
6351	FBgn0037763	41264	-0.932661	0.249389	-3.73978	0.000184181	0.00476884	CG16904	CG16904 gene product from transcript CG16904-RA
7896	FBgn0050410	2259.79	-0.930097	0.189237	-4.91498	8.87895e-07	5.28188e-05	Rpi	Ribose-5-phosphate isomerase
7053	FBgn0039241	6156.21	-0.925869	0.191742	-4.82872	1.37412e-06	7.66737e-05	CG11089	CG11089 gene product from transcript CG11089-RA
2994	FBgn0030740	2077.23	-0.92227	0.113804	-8.10403	5.31661e-16	2.39181e-13	CG9917	CG9917 gene product from transcript CG9917-RB
7610	FBgn0040985	1191.5	-0.919241	0.170296	-5.39791	6.74222e-08	5.16282e-06	CG6115	CG6115 gene product from transcript CG6115-RB
9392	FBgn0261988	1191.75	-0.918486	0.160388	-5.72666	1.02425e-08	9.70076e-07	Gprk2	G protein-coupled receptor kinase 2
1524	FBgn0020385	27442.9	-0.902998	0.143244	-6.3039	2.90254e-10	3.94198e-08	pug	pugilist
8017	FBgn0051344	104.56	-0.900378	0.283457	-3.17642	0.00149104	0.0256146	CG31344	CG31344 gene product from transcript CG31344-RA
483	FBgn0003366	4594.39	-0.899566	0.139166	-6.46399	1.01979e-10	1.4393e-08	sev	sevenless
7203	FBgn0039561	624.586	-0.897949	0.190317	-4.71818	2.37958e-06	0.000126876	mfrn	mitoferrin
2321	FBgn0028563	1273.76	-0.897863	0.199943	-4.49059	7.1026e-06	0.000325634	sut1	sugar transporter 1
6451	FBgn0037963	411.85	-0.894324	0.199976	-4.47215	7.74362e-06	0.000350557	Cad87A	Cadherin 87A
416	FBgn0003074	17319.1	-0.886706	0.235438	-3.76619	0.000165757	0.00435444	Pgi	Phosphoglucose isomerase
9298	FBgn0261550	3601.57	-0.884765	0.214953	-4.11608	3.85378e-05	0.00136648	CG42668	CG42668 gene product from transcript CG42668-RK
10162	FBgn0267504	3868.27	-0.880726	0.194494	-4.52829	5.94637e-06	0.000279751
7550	FBgn0040582	199.921	-0.862782	0.310803	-2.77598	0.00550362	0.0726882	CG5791	CG5791 gene product from transcript CG5791-RB
2561	FBgn0029823	7872.09	-0.86238	0.163277	-5.28169	1.27997e-07	9.30627e-06	CG3011	CG3011 gene product from transcript CG3011-RA
9810	FBgn0264990	121.545	-0.858605	0.282051	-3.04415	0.00233341	0.0358887	CG44141	CG44141 gene product from transcript CG44141-RA
9811	FBgn0264990	121.545	-0.858605	0.282051	-3.04415	0.00233341	0.0358887	CG44140	CG44140 gene product from transcript CG44140-RA
6252	FBgn0037613	1461.79	-0.856507	0.207559	-4.12657	3.68221e-05	0.00131864	Cks85A	Cyclin-dependent kinase subunit 85A
2164	FBgn0027579	21912	-0.852446	0.167025	-5.10369	3.33094e-07	2.19964e-05	mino	minotaur
9562	FBgn0263116	376.083	-0.849052	0.185483	-4.57752	4.70532e-06	0.000230401	5-HT1B	5-hydroxytryptamine (serotonin) receptor 1B
9934	FBgn0266064	6789.65	-0.846967	0.212481	-3.98609	6.7171e-05	0.00211134	GlyS	Glycogen synthase
2566	FBgn0029830	111.007	-0.839487	0.31416	-2.67216	0.00753642	0.0916337	Grip	Glutamate receptor binding protein
21	FBgn0000055	2710.44	-0.838786	0.234252	-3.5807	0.000342679	0.00804626	Adh	Alcohol dehydrogenase
1250	FBgn0015034	622.887	-0.837744	0.179414	-4.66935	3.02161e-06	0.000157605	Cyp4e1	Cytochrome P450-4e1
1074	FBgn0012037	1514.58	-0.837326	0.188603	-4.43963	9.01138e-06	0.0004054	Ance	Angiotensin converting enzyme
1611	FBgn0022359	431.972	-0.836582	0.271061	-3.08632	0.00202649	0.0325595	Sodh-2	Sorbitol dehydrogenase-2
9808	FBgn0264989	121.619	-0.834598	0.264425	-3.15627	0.00159801	0.0271743	CG44141	CG44141 gene product from transcript CG44141-RA
9809	FBgn0264989	121.619	-0.834598	0.264425	-3.15627	0.00159801	0.0271743	CG44140	CG44140 gene product from transcript CG44140-RA
3822	FBgn0032394	16301.6	-0.833872	0.180773	-4.61282	3.97238e-06	0.000197195	CG6746	CG6746 gene product from transcript CG6746-RA
8123	FBgn0051793	1754.77	-0.831981	0.138747	-5.9964	2.0174e-09	2.30496e-07	CG31793	CG31793 gene product from transcript CG31793-RC
5730	FBgn0036502	161.865	-0.830802	0.228023	-3.6435	0.00026896	0.00655019	CG7841	CG7841 gene product from transcript CG7841-RB
7843	FBgn0050148	160.141	-0.83032	0.28164	-2.94816	0.00319668	0.0462972	CG30148	CG30148 gene product from transcript CG30148-RB
221	FBgn0001187	7827.84	-0.828415	0.309142	-2.67972	0.00736833	0.0897415	Hex-C	Hexokinase C
404	FBgn0003016	94008.2	-0.826458	0.224512	-3.68113	0.000232201	0.0058034	osp	outspread
6889	FBgn0038930	1891.83	-0.818955	0.156213	-5.24255	1.58373e-07	1.11762e-05	CG5778	CG5778 gene product from transcript CG5778-RA
1838	FBgn0025525	1019.31	-0.812266	0.228752	-3.55086	0.000383975	0.00877413	bab2	bric a brac 2
6671	FBgn0038449	3137.61	-0.811956	0.286159	-2.83743	0.00454786	0.0625917	CG17562	CG17562 gene product from transcript CG17562-RA
8435	FBgn0053199	2017.29	-0.805386	0.156321	-5.15212	2.57555e-07	1.74894e-05	CG33199	CG33199 gene product from transcript CG33199-RB
10171	FBgn0267519	2135.05	-0.801585	0.250622	-3.19839	0.00138197	0.0241443
9012	FBgn0259715	291.283	-0.799645	0.206477	-3.8728	0.00010759	0.00301336	CG42369	CG42369 gene product from transcript CG42369-RA
4273	FBgn0033367	653.037	-0.797164	0.283856	-2.80834	0.00497978	0.0673768	PPO2	Prophenoloxidase 2
467	FBgn0003308	2625.22	-0.795996	0.234516	-3.39421	0.000688267	0.0142771	ry	rosy
5495	FBgn0035977	260.221	-0.792096	0.28771	-2.75311	0.00590322	0.0759874	PGRP-LF	Peptidoglycan recognition protein LF
2643	FBgn0029969	4135.74	-0.790683	0.133656	-5.9158	3.30259e-09	3.49589e-07	CG10932	CG10932 gene product from transcript CG10932-RB
22	FBgn0000056	2762.35	-0.786327	0.237	-3.31784	0.000907175	0.0177359	Adhr	Adh-related
1336	FBgn0015623	83535.9	-0.775774	0.203943	-3.80387	0.000142454	0.00379771	Cpr	Cytochrome P450 reductase
10164	FBgn0267506	2460.06	-0.766333	0.216142	-3.54551	0.00039185	0.0088976
4947	FBgn0034761	207.311	-0.759065	0.189902	-3.99713	6.41145e-05	0.00204202	CG4250	CG4250 gene product from transcript CG4250-RB
6637	FBgn0038376	4023.33	-0.757211	0.167905	-4.50977	6.4898e-06	0.000301378	Hmt-1	Heavy metal tolerance factor 1
167	FBgn0000635	855.115	-0.755616	0.180165	-4.19401	2.74062e-05	0.00102745	Fas2	Fasciclin 2
7370	FBgn0039877	1020.19	-0.754762	0.176645	-4.27275	1.93076e-05	0.000772089	CG2118	CG2118 gene product from transcript CG2118-RC
830	FBgn0010226	1073.33	-0.754372	0.214257	-3.52088	0.000430122	0.00964493	GstS1	Glutathione S transferase S1
6937	FBgn0039030	2263.95	-0.75036	0.210149	-3.57061	0.000356147	0.00829627	CG6660	CG6660 gene product from transcript CG6660-RA
2810	FBgn0030332	743.514	-0.749531	0.252173	-2.97229	0.00295584	0.0436147	CG9360	CG9360 gene product from transcript CG9360-RA
220	FBgn0001186	4374.83	-0.748622	0.23506	-3.18481	0.0014485	0.0250632	Hex-A	Hexokinase A
3710	FBgn0032162	1269.4	-0.747585	0.262913	-2.84347	0.00446257	0.0616537	CG4592	CG4592 gene product from transcript CG4592-RB
5863	FBgn0036816	20599.8	-0.747286	0.160559	-4.65429	3.25107e-06	0.000165966	Indy	I'm not dead yet
7454	FBgn0040206	3681.99	-0.747142	0.267755	-2.7904	0.00526436	0.0703021	krz	kurtz
4510	FBgn0033879	4963.21	-0.740952	0.131179	-5.64842	1.61931e-08	1.40431e-06	CG6543	CG6543 gene product from transcript CG6543-RA
5703	FBgn0036449	5208.93	-0.740509	0.130002	-5.69614	1.22549e-08	1.1166e-06	bmm	brummer
9455	FBgn0262559	6907.35	-0.736638	0.234416	-3.14244	0.00167548	0.0280467	Mdh2	Malate dehydrogenase 2
4272	FBgn0033366	4211.63	-0.733799	0.228371	-3.21319	0.00131269	0.0232156	Ance-4	CG8196 gene product from transcript CG8196-RA
1220	FBgn0014396	4302.09	-0.727647	0.247199	-2.94357	0.00324455	0.0467085	tim	timeless
9155	FBgn0260759	294.779	-0.724715	0.190382	-3.80663	0.000140875	0.00376959	CG42557	CG42557 gene product from transcript CG42557-RA
413	FBgn0003067	99434.1	-0.72412	0.20693	-3.49934	0.000466412	0.0103939	Pepck	Phosphoenolpyruvate carboxykinase
5868	FBgn0036824	6522.47	-0.723985	0.177725	-4.07363	4.62859e-05	0.00160176	CG3902	CG3902 gene product from transcript CG3902-RA
10016	FBgn0266488	99334.5	-0.723925	0.209278	-3.45915	0.000541873	0.0117837	CG45087	CG45087 gene product from transcript CG45087-RA
5494	FBgn0035976	1493.34	-0.722029	0.148626	-4.85802	1.18565e-06	6.77323e-05	PGRP-LC	Peptidoglycan recognition protein LC
6876	FBgn0038912	139.771	-0.721834	0.243279	-2.9671	0.00300622	0.0441608	CG6656	CG6656 gene product from transcript CG6656-RA
712	FBgn0004839	184.82	-0.721555	0.243584	-2.96224	0.00305405	0.044772	otk	off-track
6728	FBgn0038577	2032.27	-0.715521	0.208906	-3.42509	0.000614595	0.0130113	CG12321	CG12321 gene product from transcript CG12321-RA
3795	FBgn0032322	2846.52	-0.715359	0.262348	-2.72676	0.00639602	0.0809114	CG16743	CG16743 gene product from transcript CG16743-RB
8061	FBgn0051548	2155.38	-0.711176	0.169564	-4.19414	2.73907e-05	0.00102745	CG31548	CG31548 gene product from transcript CG31548-RA
6156	FBgn0037396	575.645	-0.706145	0.237957	-2.96753	0.00300199	0.0441608	CG11459	CG11459 gene product from transcript CG11459-RB
593	FBgn0004057	9043.96	-0.70337	0.196455	-3.58032	0.000343179	0.00804626	Zw	Zwischenferment
7920	FBgn0050499	873.61	-0.702307	0.205012	-3.42569	0.000613245	0.0130113	CG30499	CG30499 gene product from transcript CG30499-RA
5156	FBgn0035228	6972.06	-0.695557	0.116773	-5.95648	2.57728e-09	2.81079e-07	CG12091	CG12091 gene product from transcript CG12091-RB
8413	FBgn0053138	11439.7	-0.695327	0.211075	-3.29421	0.000986972	0.0187942	AGBE	1,4-Alpha-Glucan Branching Enzyme
7940	FBgn0051092	33624.5	-0.694226	0.173992	-3.99	6.60731e-05	0.00208594	LpR2	Lipophorin receptor 2
6271	FBgn0037643	21340.5	-0.693721	0.121285	-5.71978	1.06663e-08	9.97094e-07	skap	skpA associated protein
9584	FBgn0263241	174.989	-0.691262	0.223828	-3.08837	0.0020126	0.0324711	Mocs1	Molybdenum cofactor synthesis 1
9709	FBgn0264326	132.65	-0.68866	0.241233	-2.85476	0.00430697	0.0601972	DNApol-epsilon255	DNA polymerase epsilon 255kD subunit
8677	FBgn0085342	354.536	-0.687811	0.2549	-2.69836	0.00696815	0.0861799	CG34313	CG34313 gene product from transcript CG34313-RA
9838	FBgn0265180	1308.35	-0.686253	0.260175	-2.63766	0.00834796	0.0987619	CG44245	CG44245 gene product from transcript CG44245-RA
6652	FBgn0038407	2575.8	-0.681362	0.161268	-4.22502	2.38918e-05	0.000924586	CG6126	CG6126 gene product from transcript CG6126-RA
9371	FBgn0261862	13809.7	-0.677891	0.197262	-3.4365	0.000589287	0.0126617	whd	withered
3473	FBgn0031703	1968.7	-0.676455	0.20122	-3.36176	0.000774461	0.015615	CG12512	CG12512 gene product from transcript CG12512-RA
4073	FBgn0032915	1522.16	-0.674294	0.161402	-4.17774	2.9442e-05	0.00108786	l(2)05287	lethal (2) 05287
1676	FBgn0023477	15752.6	-0.670071	0.107751	-6.21872	5.01241e-10	6.55988e-08	Taldo	Transaldolase
1244	FBgn0015011	313.439	-0.66982	0.187325	-3.57572	0.000349266	0.0081624	AhcyL2	Adenosylhomocysteinase like 2
5876	FBgn0036834	237.652	-0.669021	0.195072	-3.42961	0.000604447	0.0129104	CG6836	CG6836 gene product from transcript CG6836-RA
8762	FBgn0085759	2976.69	-0.667284	0.2257	-2.95651	0.0031114	0.0454235
9156	FBgn0260760	312.649	-0.664949	0.195314	-3.40451	0.00066284	0.0138326	CG42558	CG42558 gene product from transcript CG42558-RA
2312	FBgn0028540	2463.43	-0.664119	0.131692	-5.04297	4.58366e-07	2.89414e-05	CG9008	CG9008 gene product from transcript CG9008-RA
2646	FBgn0029975	14501.7	-0.661188	0.204436	-3.2342	0.00121982	0.0217873	spidey	CG1444 gene product from transcript CG1444-RA
431	FBgn0003137	1104.49	-0.658981	0.179925	-3.66254	0.000249731	0.00615603	Ppn	Papilin
7477	FBgn0040271	239.375	-0.653265	0.20644	-3.16443	0.00155387	0.0266304	Sulf1	Sulfated
5834	FBgn0036760	1705.74	-0.651996	0.146987	-4.43575	9.17535e-06	0.000410212	CG5567	CG5567 gene product from transcript CG5567-RA
8966	FBgn0259211	170.56	-0.649278	0.224172	-2.89634	0.00377547	0.0531816	grh	grainy head
7758	FBgn0045073	977.677	-0.647112	0.124864	-5.18251	2.18918e-07	1.50073e-05	Stim	Stromal interaction molecule
10159	FBgn0267497	1498.93	-0.644848	0.218155	-2.95592	0.00311742	0.0454235
6412	FBgn0037891	3117.58	-0.643474	0.186786	-3.44498	0.000571101	0.0123145	CG5214	CG5214 gene product from transcript CG5214-RA
3978	FBgn0032731	254.742	-0.636643	0.235688	-2.70122	0.00690861	0.0857778	Swip-1	Swiprosin-1
5113	FBgn0035147	10501.2	-0.636416	0.137023	-4.64458	3.4077e-06	0.000172737	Gale	UDP-galactose 4'-epimerase
4323	FBgn0033463	13145.5	-0.634454	0.222597	-2.85023	0.00436874	0.06059	CG1513	CG1513 gene product from transcript CG1513-RA
2459	FBgn0029147	240.219	-0.623465	0.231964	-2.68776	0.00719329	0.0880858	NtR	CG6698 gene product from transcript CG6698-RA
4784	FBgn0034432	14866.3	-0.620684	0.146578	-4.23449	2.29076e-05	0.000893019	CG7461	CG7461 gene product from transcript CG7461-RC
3129	FBgn0031023	18190.3	-0.620246	0.190507	-3.25576	0.00113091	0.0205015	CG14200	CG14200 gene product from transcript CG14200-RA
4944	FBgn0034756	466.354	-0.616985	0.158916	-3.88247	0.000103401	0.00291875	Cyp6d2	CG4373 gene product from transcript CG4373-RA
7621	FBgn0041150	412.801	-0.615911	0.200186	-3.07669	0.00209314	0.033481	hoe1	hoepel1
7432	FBgn0040056	289.965	-0.609057	0.215341	-2.82834	0.00467899	0.0637839	CG17698	CG17698 gene product from transcript CG17698-RF
7155	FBgn0039465	702.849	-0.60367	0.185909	-3.24714	0.00116572	0.0210297	Tsp97E	Tetraspanin 97E
7924	FBgn0051005	375.465	-0.60285	0.18457	-3.26624	0.00108987	0.0201152	qless	CG31005 gene product from transcript CG31005-RA
9359	FBgn0261808	4889.52	-0.601474	0.143979	-4.17752	2.9471e-05	0.00108786	cu	curled
3598	FBgn0031937	3862.3	-0.597239	0.194198	-3.07541	0.00210215	0.0335505	CG13795	CG13795 gene product from transcript CG13795-RC
2333	FBgn0028646	10769.6	-0.594686	0.142921	-4.16095	3.16921e-05	0.00116388	aralar1	CG2139 gene product from transcript CG2139-RC
6885	FBgn0038924	2278.28	-0.593973	0.138998	-4.27325	1.92645e-05	0.000772089	CG6028	CG6028 gene product from transcript CG6028-RA
3319	FBgn0031428	2288.9	-0.593691	0.157099	-3.77907	0.000157413	0.00416565	CG9886	CG9886 gene product from transcript CG9886-RB
9182	FBgn0260934	9589.4	-0.589032	0.190313	-3.09507	0.00196769	0.0319716	par-1	CG8201 gene product from transcript CG8201-RV
3566	FBgn0031877	224.926	-0.586642	0.174829	-3.35552	0.000792163	0.015795	CG10399	CG10399 gene product from transcript CG10399-RB
4988	FBgn0034887	1611.21	-0.585332	0.177788	-3.2923	0.000993722	0.0188728	St1	Sulfotransferase 1
5496	FBgn0035978	35174.4	-0.583951	0.190898	-3.05896	0.00222103	0.0344788	UGP	CG4347 gene product from transcript CG4347-RE
5419	FBgn0035806	1059.49	-0.583435	0.159133	-3.66634	0.000246046	0.00608606	PGRP-SD	CG7496 gene product from transcript CG7496-RA
8719	FBgn0085431	77500.9	-0.583029	0.192852	-3.02319	0.00250122	0.0376648	CG34402	CG34402 gene product from transcript CG34402-RC
7371	FBgn0039881	214.185	-0.582955	0.203927	-2.85865	0.00425447	0.0595791	CG1971	CG1971 gene product from transcript CG1971-RA
194	FBgn0001092	16425.3	-0.582916	0.125102	-4.65951	3.16962e-06	0.000162964	Gapdh2	Glyceraldehyde 3 phosphate dehydrogenase 2
4139	FBgn0033086	241.717	-0.582594	0.174663	-3.33553	0.000851375	0.0168357	CG9410	CG9410 gene product from transcript CG9410-RA
733	FBgn0004888	12624.3	-0.582053	0.115165	-5.05408	4.32466e-07	2.75477e-05	Scsalpha	Succinyl coenzyme A synthetase alpha subunit
5280	FBgn0035484	14429.5	-0.580685	0.175601	-3.30685	0.000943526	0.0182567	CG11594	CG11594 gene product from transcript CG11594-RA
8793	FBgn0086355	6895.12	-0.579745	0.175309	-3.30698	0.000943061	0.0182567	Tpi	Triose phosphate isomerase
6774	FBgn0038683	856.81	-0.57963	0.174536	-3.32097	0.000897053	0.017594	CG11779	CG11779 gene product from transcript CG11779-RB
5413	FBgn0035791	503.307	-0.576894	0.182683	-3.1579	0.00158912	0.0271054	CG8539	CG8539 gene product from transcript CG8539-RB
10222	FBgn0267912	4101.68	-0.574667	0.164934	-3.48422	0.000493568	0.0108314
8973	FBgn0259221	2201.65	-0.569831	0.115155	-4.94838	7.48351e-07	4.56494e-05	CG42321	CG42321 gene product from transcript CG42321-RM
6131	FBgn0037354	1213.44	-0.56938	0.144038	-3.95298	7.71842e-05	0.00234418	CG12171	CG12171 gene product from transcript CG12171-RA
9837	FBgn0265178	16660.3	-0.567579	0.132216	-4.29282	1.76421e-05	0.000717446	CG44243	CG44243 gene product from transcript CG44243-RA
7632	FBgn0041188	3278.13	-0.567077	0.15624	-3.62953	0.000283935	0.00683533	Atx2	Ataxin-2
7551	FBgn0040600	1577.39	-0.565045	0.140051	-4.03456	5.47039e-05	0.00182107	CG13631	CG13631 gene product from transcript CG13631-RB
8773	FBgn0085799	3246.33	-0.563885	0.21015	-2.68325	0.00729102	0.0889505
729	FBgn0004876	997.222	-0.560867	0.180639	-3.10491	0.00190336	0.0310667	cdi	center divider
9113	FBgn0260456	284.661	-0.559884	0.169477	-3.30361	0.000954496	0.0183702	CG4806	CG4806 gene product from transcript CG4806-RA
8714	FBgn0085423	2022.45	-0.559522	0.137539	-4.06808	4.74014e-05	0.00161704	CG34394	CG34394 gene product from transcript CG34394-RH
1641	FBgn0023023	1401.42	-0.559347	0.164778	-3.39454	0.000687443	0.0142771	CRMP	Collapsin Response Mediator Protein
2647	FBgn0029976	868.818	-0.559207	0.144718	-3.86413	0.000111485	0.00311036	snz	snazarus
4325	FBgn0033465	15674.9	-0.558508	0.206773	-2.70106	0.0069118	0.0857778	Etf-QO	Electron transfer flavoprotein-ubiquinone oxidoreductase
7330	FBgn0039802	862.147	-0.55745	0.186874	-2.98303	0.00285412	0.0424462	dj-1beta	CG1349 gene product from transcript CG1349-RB
5464	FBgn0035906	858.699	-0.555782	0.125684	-4.42207	9.77576e-06	0.000431532	GstO2	Glutathione S transferase O2
5040	FBgn0034997	7512.75	-0.553435	0.20989	-2.63678	0.00836965	0.0987619	CG3376	CG3376 gene product from transcript CG3376-RB
5272	FBgn0035471	13981.1	-0.549385	0.180792	-3.03876	0.00237551	0.0363034	Sc2	CG10849 gene product from transcript CG10849-RA
4828	FBgn0034511	2505.39	-0.548212	0.205847	-2.66321	0.00773998	0.0932838	GNBP-like3	GNBP-like 3
4124	FBgn0033052	1605.42	-0.54767	0.123746	-4.42577	9.60996e-06	0.000426991	SCAP	SREBP cleavage activating protein
2119	FBgn0027506	3873.64	-0.547041	0.153443	-3.5651	0.000363717	0.00836432	EDTP	Egg-derived tyrosine phosphatase
1226	FBgn0014857	1911.31	-0.546941	0.1268	-4.31343	1.60743e-05	0.000657404	His3.3B	Histone H3.3B
1227	FBgn0014857	1911.31	-0.546941	0.1268	-4.31343	1.60743e-05	0.000657404	His3.3A	Histone H3.3A
4736	FBgn0034331	3122.74	-0.546738	0.204865	-2.66878	0.00761281	0.0922457	CG15067	CG15067 gene product from transcript CG15067-RA
560	FBgn0003882	859.923	-0.541646	0.145902	-3.7124	0.000205305	0.00524036	tub	tube
417	FBgn0003076	29870.2	-0.540414	0.178021	-3.03568	0.00239994	0.0364447	Pgm	phosphoglucose mutase
10024	FBgn0266526	6733.19	-0.538783	0.160151	-3.36423	0.000767577	0.0155634	CG45093	CG45093 gene product from transcript CG45093-RD
7259	FBgn0039674	3966.58	-0.538655	0.114876	-4.689	2.74539e-06	0.000144243	CG1907	CG1907 gene product from transcript CG1907-RA
4386	FBgn0033608	713.247	-0.537287	0.164252	-3.27112	0.00107123	0.019873	CG13220	CG13220 gene product from transcript CG13220-RB
47	FBgn0000150	17283.8	-0.535522	0.123008	-4.35356	1.33945e-05	0.000567141	awd	abnormal wing discs
489	FBgn0003391	611.542	-0.534033	0.174366	-3.06272	0.00219336	0.0344788	shg	shotgun
2982	FBgn0030718	2884.7	-0.533596	0.132668	-4.02203	5.76986e-05	0.00188779	ND-20	NADH dehydrogenase (ubiquinone) 20 kDa subunit
1387	FBgn0016041	810.382	-0.533344	0.132257	-4.03264	5.51532e-05	0.00182107	Tom40	Translocase of outer membrane 40
8027	FBgn0051373	442.101	-0.532437	0.18035	-2.95225	0.00315471	0.0458739	CG31373	CG31373 gene product from transcript CG31373-RA
825	FBgn0010217	33971.9	-0.530917	0.126399	-4.20032	2.66535e-05	0.00100975	ATPsynbeta	ATP synthase, beta subunit
4990	FBgn0034894	463.639	-0.530717	0.164903	-3.21836	0.00128926	0.0228574	sigmar	salivary glands marred
1073	FBgn0012036	12789.7	-0.529672	0.200062	-2.64754	0.00810792	0.0967841	Aldh	Aldehyde dehydrogenase
1813	FBgn0025111	25127.2	-0.529114	0.16128	-3.28071	0.00103545	0.0194236	Ant2	Adenine nucleotide translocase 2
5421	FBgn0035811	2936.02	-0.528154	0.172669	-3.05876	0.00222259	0.0344788	CG12262	CG12262 gene product from transcript CG12262-RA
7560	FBgn0040653	2535.1	-0.526515	0.199131	-2.64407	0.00819154	0.0976204	IM4	Immune induced molecule 4
978	FBgn0011289	1290.89	-0.524563	0.115462	-4.54317	5.54141e-06	0.000264153	TfIIA-L	Transcription factor IIA L
6438	FBgn0037935	1001.84	-0.522657	0.184605	-2.83122	0.00463703	0.063455	CG6834	CG6834 gene product from transcript CG6834-RA
7123	FBgn0039358	2240.55	-0.521414	0.1598	-3.26291	0.00110274	0.0203005	CG5028	CG5028 gene product from transcript CG5028-RB
7775	FBgn0046247	617.507	-0.520754	0.184159	-2.82775	0.00468764	0.0637839	CG5938	CG5938 gene product from transcript CG5938-RD
7039	FBgn0039213	10432.5	-0.517001	0.127035	-4.06975	4.7064e-05	0.00161317	atl	atlastin
6337	FBgn0037744	3819.6	-0.51668	0.124785	-4.14055	3.46469e-05	0.00126593	CG8417	CG8417 gene product from transcript CG8417-RA
2921	FBgn0030607	1924.69	-0.516178	0.158306	-3.26064	0.0011116	0.0203079	dob	doppelganger von brummer
5293	FBgn0035519	2273.29	-0.516153	0.136456	-3.78256	0.000155221	0.0041228	CG1309	CG1309 gene product from transcript CG1309-RA
246	FBgn0001258	2403.85	-0.514432	0.156976	-3.27713	0.00104866	0.0195551	ImpL3	Ecdysone-inducible gene L3
9573	FBgn0263199	19899.7	-0.513787	0.157534	-3.26143	0.00110853	0.0203034	Galk	Galactokinase
1507	FBgn0020278	511.417	-0.512621	0.156384	-3.27797	0.00104558	0.0195483	loco	locomotion defects
4281	FBgn0033377	1219.44	-0.509184	0.184984	-2.75258	0.00591285	0.0759874	Pmm45A	Phosphomannomutase 45A
4626	FBgn0034087	1893.19	-0.509048	0.163583	-3.11186	0.00185915	0.030414	clu	clueless
2410	FBgn0028940	2120.23	-0.50169	0.128087	-3.91678	8.97398e-05	0.00260474	Cyp28a5	CG8864 gene product from transcript CG8864-RA

## Sheet: All analysis
V1	""baseMean""	""log2FoldChange""	""lfcSE""	""stat""	""pvalue""	""padj"""
FBgn0000003	46.0045	-1.09766	0.458941	-2.39173	0.0167691	0.0298758
FBgn0000008	1227.03	-0.830422	0.365925	-2.26938	0.0232455	0.0459258
FBgn0000014	102.258	-0.0426892	0.336579	-0.126833	0.899073	0.972157
FBgn0000015	57.4304	0.945616	0.742173	1.27412	0.202622	0.493243
FBgn0000017	233.766	0.36938	0.222767	1.65815	0.0972879	0.242472
FBgn0000018	305.998	0.0242541	0.174067	0.139338	0.889183	0.967881
FBgn0000024	40.3455	-0.0170204	0.40749	-0.041769	0.966683	0.984229
FBgn0000028	11.9213	0.577951	0.745549	0.775202	0.43822	0.813369
FBgn0000032	323.575	-0.0536267	0.190618	-0.28133	0.778457	0.94899
FBgn0000036	5.93675	-0.620173	1.14742	-0.540493	0.588857	0.910748
FBgn0000037	3.45189	0.472131	1.37241	0.344016	0.730834	0.94899
FBgn0000038	7.5997	-1.46927	0.916804	-1.6026	0.109024	0.273792
FBgn0000039	0.468725	0.689405	4.04038	0.170629	0.864516	0.95742
FBgn0000042	14282.6	0.233974	0.192034	1.2184	0.223073	0.53408
FBgn0000043	179.218	0.360637	0.31534	1.14365	0.252771	0.586315
FBgn0000044	3544.41	0.216126	0.265466	0.814137	0.415566	0.790253
FBgn0000045	255.098	-0.207243	0.412287	-0.502667	0.615198	0.916969
FBgn0000046	520.136	0.499997	0.254624	1.96367	0.0495686	0.117549
FBgn0000047	27.3391	-0.280939	0.559773	-0.50188	0.615752	0.917197
FBgn0000052	7427.69	-1.21903	0.179262	-6.80024	1.04444e-11	5.74005e-14
FBgn0000053	8176.18	0.129937	0.206212	0.630113	0.52862	0.879298
FBgn0000054	257.079	0.0425075	0.192912	0.220346	0.825602	0.94899
FBgn0000055	2709.3	-0.839489	0.231567	-3.62526	0.000288672	8.89037e-05
FBgn0000056	2761.18	-0.787076	0.234134	-3.36165	0.000774795	0.000389935
FBgn0000057	1400.73	-0.0586907	0.131848	-0.445138	0.65622	0.941384
FBgn0000061	1.45639	1.61067	2.20894	0.729159	0.465904	0.840945
FBgn0000063	7.05943	-0.110712	1.06775	-0.103688	0.917417	0.978118
FBgn0000064	40126.1	-0.22058	0.103463	-2.13197	0.0330093	0.0720665
FBgn0000075	4.27274	-0.818772	1.18952	-0.688323	0.491249	0.857744
FBgn0000077	243.111	-0.204138	0.263984	-0.773294	0.439348	0.81346
FBgn0000078	2928.89	0.464435	0.19888	2.33525	0.0195306	0.0366938
FBgn0000079	1057.99	-0.0791854	0.284965	-0.277878	0.781106	0.94899
FBgn0000083	2269.37	0.268049	0.141838	1.88982	0.058782	0.1417
FBgn0000084	1374.57	-1.33044	0.187902	-7.08049	1.43644e-12	5.74005e-14
FBgn0000092	9.76168	-0.812888	0.849972	-0.956371	0.338885	0.710218
FBgn0000094	17.8233	0.706698	0.914841	0.772482	0.439829	0.814011
FBgn0000097	977.838	0.050913	0.152842	0.333109	0.739052	0.94899
FBgn0000100	35606.7	0.120899	0.151573	0.797632	0.425084	0.802536
FBgn0000108	40.801	0.577731	0.514028	1.12393	0.261044	0.599093
FBgn0000109	429.649	-0.347234	0.154073	-2.2537	0.024215	0.0482923
FBgn0000114	2238.59	-0.1786	0.200767	-0.889588	0.373687	0.754168
FBgn0000115	382.76	-0.080648	0.1519	-0.530927	0.59547	0.914109
FBgn0000116	3794.21	-0.23827	0.23492	-1.01426	0.310458	0.677126
FBgn0000117	2468.49	-0.123377	0.136277	-0.905341	0.365285	0.743192
FBgn0000119	955.773	0.130718	0.148035	0.883018	0.377226	0.758979
FBgn0000120	52.6656	-0.289018	0.618836	-0.467035	0.640475	0.932281
FBgn0000121	47.3034	0.0440236	0.602932	0.0730159	0.941793	0.98404
FBgn0000139	335.095	0.407468	0.18783	2.16934	0.0300569	0.0638585
FBgn0000140	3.88446	-0.354734	1.2963	-0.273652	0.784352	0.94899
FBgn0000146	6.58448	0.247154	0.874569	0.282601	0.777483	0.94899
FBgn0000147	9.55534	0.779527	0.90694	0.859513	0.390057	0.77046
FBgn0000150	17276.5	-0.536456	0.128375	-4.1788	2.93045e-05	3.0497e-06
FBgn0000152	78.7112	-0.175105	0.285862	-0.61255	0.540174	0.889172
FBgn0000153	65.3427	-0.390498	0.477053	-0.818564	0.413035	0.786345
FBgn0000157	7.50302	0.148194	1.02407	0.14471	0.88494	0.966273
FBgn0000158	1.76617	1.2065	2.08889	0.577581	0.563547	0.902962
FBgn0000163	515.179	0.63056	0.215996	2.91931	0.00350805	0.00341375
FBgn0000173	1542.05	-0.226364	0.170373	-1.32864	0.183967	0.453038
FBgn0000179	1.83744	-0.981812	1.98063	-0.495707	0.620101	0.919696
FBgn0000180	90.686	-0.0189117	0.458256	-0.0412688	0.967082	0.984262
FBgn0000181	7150.78	0.174319	0.170767	1.0208	0.307351	0.673574
FBgn0000182	8.26484	0.897646	1.09816	0.817413	0.413693	0.786986
FBgn0000183	522.823	0.00377218	0.181304	0.0208058	0.983401	0.991041
FBgn0000206	2.94809	-1.11539	1.70987	-0.652322	0.514193	0.866389
FBgn0000212	1560.67	-0.0891636	0.129785	-0.687012	0.492075	0.857945
FBgn0000221	93.7618	-0.0125521	0.28264	-0.0444101	0.964577	0.98404
FBgn0000228	665.334	-0.0704674	0.136172	-0.517487	0.604816	0.914574
FBgn0000229	380.154	0.0234661	0.159885	0.146769	0.883315	0.965642
FBgn0000233	1.21804	-2.66444	3.19472	-0.834013	0.404274	0.781338
FBgn0000239	3222.64	0.0450483	0.146255	0.308013	0.758073	0.94899
FBgn0000241	5.84521	-0.758548	0.933852	-0.812279	0.416632	0.790825
FBgn0000244	3568.37	0.327714	0.115051	2.84843	0.00439355	0.00475679
FBgn0000246	33.4329	-0.127612	0.407776	-0.312945	0.754322	0.94899
FBgn0000247	1560.88	-0.0986964	0.149308	-0.661024	0.508597	0.862552
FBgn0000250	1488.62	0.00498998	0.185355	0.0269211	0.978523	0.988678
FBgn0000251	59.7331	0.407886	0.662473	0.615702	0.538091	0.887555
FBgn0000253	4390.59	-0.482323	0.162566	-2.96693	0.00300786	0.00270321
FBgn0000256	2459.5	-0.0530188	0.219275	-0.241791	0.808942	0.94899
FBgn0000257	408.483	0.0351707	0.176252	0.199548	0.841834	0.94899
FBgn0000259	993.443	0.0279675	0.185017	0.151162	0.879848	0.964503
FBgn0000261	43917.2	-0.365568	0.160224	-2.2816	0.0225128	0.0444306
FBgn0000273	2329.44	-0.39946	0.160299	-2.49196	0.0127039	0.0207529
FBgn0000274	5.17453	1.14659	1.1035	1.03905	0.298782	0.662151
FBgn0000276	50.3224	-1.80747	1.79782	-1.00537	0.314721	0.683089
FBgn0000277	31.7713	-1.84807	2.00629	-0.921136	0.356979	0.732692
FBgn0000278	4.86643	-0.723881	1.64635	-0.439687	0.660164	0.941384
FBgn0000279	9.33801	-1.2335	1.33927	-0.921023	0.357038	0.732692
FBgn0000283	1337.68	-0.225468	0.153824	-1.46576	0.142715	0.356428
FBgn0000286	2642.02	0.0408575	0.154872	0.263815	0.791923	0.94899
FBgn0000287	258.129	-0.217126	0.263375	-0.8244	0.409712	0.783667
FBgn0000289	1000.77	-0.0915577	0.148786	-0.615364	0.538314	0.887568
FBgn0000299	15153.9	-0.169354	0.230601	-0.734401	0.462704	0.838139
FBgn0000303	18.4799	-0.0492888	0.624272	-0.078954	0.937069	0.98404
FBgn0000307	569.226	-0.0208847	0.154666	-0.135031	0.892588	0.969531
FBgn0000308	1378.74	0.0355403	0.182488	0.194754	0.845586	0.94899
FBgn0000316	741.843	-0.198239	0.138005	-1.43646	0.150872	0.375429
FBgn0000317	1627.87	-0.109647	0.170196	-0.644241	0.519419	0.872525
FBgn0000318	433.463	-0.135005	0.204482	-0.660231	0.509106	0.862586
FBgn0000319	14059.1	0.0395741	0.119582	0.330936	0.740693	0.94899
FBgn0000320	4.31765	-0.400174	1.31409	-0.304525	0.760728	0.94899
FBgn0000326	1066.6	-0.117285	0.16217	-0.723224	0.469542	0.84417
FBgn0000330	292.626	-0.0770501	0.175381	-0.439329	0.660423	0.941384
FBgn0000337	3.36572	-0.0111555	1.71837	-0.0064919	0.99482	0.996618
FBgn0000339	649.876	-0.328766	0.245904	-1.33697	0.181233	0.44868
FBgn0000346	93.4932	0.215919	0.278875	0.774249	0.438784	0.813369
FBgn0000351	2.43096	0.422993	1.57755	0.268132	0.788597	0.94899
FBgn0000352	214.639	-0.162037	0.185748	-0.872348	0.383018	0.766596
FBgn0000357	3.46051	2.01104	1.4337	1.4027	0.160707	0.401283
FBgn0000359	2.45343	0.803279	1.42861	0.562278	0.573926	0.902962
FBgn0000370	10155	-0.209862	0.14549	-1.44245	0.149176	0.370874
FBgn0000376	237.253	0.209138	0.22331	0.936536	0.348998	0.723305
FBgn0000377	722.953	-0.0109832	0.178459	-0.0615447	0.950925	0.98404
FBgn0000382	2575.21	0.136163	0.115468	1.17923	0.238308	0.561792
FBgn0000384	740.031	0.0660669	0.202468	0.326307	0.744192	0.94899
FBgn0000392	357.445	0.150124	0.233363	0.643307	0.520025	0.872818
FBgn0000394	309.159	-0.259958	0.224225	-1.15937	0.246307	0.574565
FBgn0000395	1035.17	0.372974	0.171947	2.16912	0.0300735	0.0638585
FBgn0000404	12.3239	1.32044	0.819947	1.6104	0.10731	0.2708
FBgn0000405	13.1826	0.750633	0.982263	0.764188	0.444755	0.818764
FBgn0000406	54963	-0.333195	0.138173	-2.41143	0.0158899	0.0277928
FBgn0000409	5267.75	0.0685992	0.140978	0.486596	0.626544	0.92253
FBgn0000411	99.6577	-0.271229	0.361909	-0.749439	0.453593	0.829423
FBgn0000412	1082.49	-0.316025	0.144763	-2.18305	0.0290321	0.0614289
FBgn0000414	1497.14	-0.166617	0.159929	-1.04182	0.297496	0.660081
FBgn0000416	68631	-0.120358	0.118146	-1.01873	0.308332	0.67545
FBgn0000422	249.958	-1.34774	0.249868	-5.39382	6.89764e-08	1.89488e-10
FBgn0000426	45.4995	0.114518	0.457755	0.250174	0.802453	0.94899
FBgn0000427	0.185647	-1.13929	4.08047	-0.279206	0.780087	0.94899
FBgn0000439	0.154359	0.784261	4.08047	0.192198	0.847587	0.94899
FBgn0000442	20.7181	0.323671	0.922211	0.350973	0.725609	0.94899
FBgn0000447	564.099	0.0481572	0.185306	0.25988	0.794956	0.94899
FBgn0000448	10.6816	-0.265645	0.738906	-0.359512	0.719212	0.94899
FBgn0000449	0.628402	1.29585	3.86659	0.33514	0.73752	0.94899
FBgn0000451	83.1861	0.183622	0.312891	0.586858	0.557299	0.902406
FBgn0000454	2170.29	-0.129315	0.161299	-0.801714	0.422719	0.79958
FBgn0000455	2076.96	0.0117122	0.157411	0.0744051	0.940688	0.98404
FBgn0000459	92.4036	-0.157776	0.385489	-0.409289	0.682328	0.941384
FBgn0000463	18.0729	-0.945776	0.578003	-1.63628	0.10178	0.255275
FBgn0000464	422.116	-0.00305174	0.214484	-0.0142283	0.988648	0.99321
FBgn0000473	233.278	-0.464842	0.236385	-1.96646	0.0492452	0.116598
FBgn0000477	2185.3	0.104653	0.112349	0.931503	0.351593	0.726923
FBgn0000479	4333.22	0.0765896	0.261067	0.293371	0.769238	0.94899
FBgn0000482	30.4083	-0.446714	0.650596	-0.686622	0.492321	0.857979
FBgn0000489	133.249	0.378151	0.371015	1.01923	0.308092	0.675188
FBgn0000490	596.148	-0.159478	0.214184	-0.744582	0.456525	0.83286
FBgn0000492	858.874	0.202244	0.153652	1.31625	0.18809	0.461528
FBgn0000497	12.7812	-0.16401	0.768945	-0.213293	0.831099	0.94899
FBgn0000499	282.784	0.138016	0.179434	0.769175	0.44179	0.815949
FBgn0000500	0.505285	0.754832	4.03455	0.187092	0.851589	0.951491
FBgn0000504	3089.85	0.102035	0.226063	0.451355	0.651734	0.940641
FBgn0000520	210.37	0.0346324	0.202402	0.171107	0.864139	0.95742
FBgn0000524	178.155	0.208742	0.205255	1.01699	0.309159	0.676646
FBgn0000527	76.5292	-0.517194	0.721778	-0.716555	0.473649	0.846145
FBgn0000529	0.628402	1.29585	3.86659	0.33514	0.73752	0.94899
FBgn0000533	32.1941	-0.272504	0.507224	-0.537245	0.591098	0.91219
FBgn0000535	6.52859	1.04076	0.992094	1.04905	0.294154	0.655267
FBgn0000536	5066.64	-0.202177	0.220778	-0.915746	0.3598	0.736334
FBgn0000541	1400.63	0.053379	0.159054	0.335604	0.73717	0.94899
FBgn0000542	49.653	0.348613	0.395293	0.881912	0.377824	0.759983
FBgn0000543	498.422	-0.119217	0.199918	-0.596331	0.550954	0.898533
FBgn0000546	533.684	0.264173	0.206224	1.281	0.200194	0.488443
FBgn0000547	1037.91	-0.315254	0.199914	-1.57695	0.114807	0.287311
FBgn0000551	1.30089	-0.864587	2.26842	-0.38114	0.703099	0.94899
FBgn0000556	331089	-0.0331854	0.18239	-0.181947	0.855624	0.954503
FBgn0000557	148.743	0.0969848	0.257418	0.37676	0.706352	0.94899
FBgn0000559	160171	-0.0446644	0.169956	-0.2628	0.792705	0.94899
FBgn0000560	0.362016	-2.07349	4.03448	-0.513941	0.607293	0.91543
FBgn0000562	1509.11	0.15819	0.126221	1.25328	0.210104	0.508104
FBgn0000565	200.929	-0.135453	0.351721	-0.385115	0.700152	0.94899
FBgn0000566	1256.88	0.230205	0.157087	1.46546	0.142795	0.356428
FBgn0000567	459.993	0.564549	0.194859	2.89721	0.00376495	0.00381174
FBgn0000568	4399.98	-0.226727	0.118264	-1.91713	0.0552215	0.131676
FBgn0000575	283.476	-1.4833	0.405929	-3.65408	0.000258102	7.61047e-05
FBgn0000576	11.2744	0.824892	0.901077	0.915451	0.359955	0.736334
FBgn0000577	6.26048	2.92377	1.53555	1.90405	0.056904	0.136633
FBgn0000578	148.611	0.291997	0.23389	1.24844	0.21187	0.51114
FBgn0000579	32637.4	-0.429505	0.154195	-2.78547	0.0053451	0.00638112
FBgn0000581	1238.63	0.0983968	0.124533	0.790126	0.429454	0.804523
FBgn0000588	1.00969	-2.3676	2.42666	-0.975665	0.32923	0.699037
FBgn0000591	0.371293	-2.10546	4.03172	-0.522224	0.601515	0.914109
FBgn0000592	9597.91	-1.0954	0.262932	-4.16609	3.09864e-05	3.26107e-06
FBgn0000594	1.70621	-1.40921	1.64727	-0.85548	0.392285	0.77046
FBgn0000611	1655.61	0.0156982	0.136343	0.115138	0.908336	0.976014
FBgn0000615	193.933	-0.210449	0.400077	-0.526021	0.598874	0.914109
FBgn0000617	182.461	0.146996	0.226252	0.649699	0.515887	0.867685
FBgn0000618	64.5523	0.295055	0.504743	0.584566	0.55884	0.902962
FBgn0000625	29.5129	-0.129619	0.716414	-0.180927	0.856425	0.954904
FBgn0000629	380.575	-0.0232147	0.168283	-0.137951	0.89028	0.968321
FBgn0000633	47.7397	-0.298244	0.382197	-0.780341	0.43519	0.810584
FBgn0000635	854.715	-0.756057	0.181559	-4.16425	3.12377e-05	3.28813e-06
FBgn0000636	254.223	0.322561	0.447807	0.720313	0.471332	0.845488
FBgn0000639	0.485088	0.711175	4.03842	0.176102	0.860213	0.956383
FBgn0000640	0.547663	-2.67126	3.95884	-0.674757	0.49983	0.858718
FBgn0000644	5.93978	0.579806	1.1553	0.501865	0.615762	0.917197
FBgn0000658	5.5878	-0.163149	0.950465	-0.171652	0.863711	0.95742
FBgn0000659	331.831	-0.110797	0.2839	-0.390268	0.696339	0.948827
FBgn0000662	1145.48	0.00830292	0.120925	0.0686619	0.945259	0.98404
FBgn0000667	1635.53	0.0456293	0.129058	0.353557	0.723671	0.94899
FBgn0000709	847.157	0.0946625	0.139385	0.679143	0.497047	0.858718
FBgn0000711	827.543	0.271775	0.150097	1.81067	0.0701926	0.172307
FBgn0000715	0.35274	-2.04097	4.03734	-0.505524	0.613191	0.916807
FBgn0000719	514.866	0.28048	0.166498	1.68459	0.0920686	0.230215
FBgn0000721	15538.4	0.176796	0.109903	1.60865	0.107692	0.270985
FBgn0000723	197.927	0.00840905	0.22745	0.0369709	0.970508	0.986122
FBgn0000808	8.13285	0.231511	0.900584	0.257067	0.797127	0.94899
FBgn0000810	334.833	0.133417	0.188895	0.706302	0.48	0.848651
FBgn0000826	8.98145	0.424242	0.795345	0.533406	0.593753	0.914109
FBgn0000927	4.34862	1.34083	1.09287	1.22688	0.219866	0.526457
FBgn0000928	9.22498	-0.0765347	0.729252	-0.10495	0.916416	0.978118
FBgn0000964	4.73285	0.0929414	1.32534	0.0701264	0.944093	0.98404
FBgn0000996	115.119	-0.153499	0.253318	-0.605953	0.544546	0.892891
FBgn0001075	10.6799	-0.46902	0.781084	-0.600473	0.548191	0.896149
FBgn0001077	0.185647	-1.13929	4.08047	-0.279206	0.780087	0.94899
FBgn0001078	570.408	0.103997	0.21305	0.488137	0.625453	0.92253
FBgn0001079	279.675	0.0737491	0.192355	0.383401	0.701422	0.94899
FBgn0001083	8.16532	-0.148578	0.978883	-0.151783	0.879358	0.964465
FBgn0001084	34.4814	-0.24268	0.457164	-0.530838	0.595531	0.914109
FBgn0001085	38.6582	0.335429	0.412775	0.81262	0.416436	0.790825
FBgn0001086	6.23036	-0.0507304	1.19399	-0.0424883	0.966109	0.984191
FBgn0001087	773.032	0.136492	0.138776	0.983539	0.325342	0.695347
FBgn0001089	75.0804	0.168012	0.562769	0.298546	0.765287	0.94899
FBgn0001090	2.20072	3.41681	1.91012	1.7888	0.0736476	0.182454
FBgn0001091	25107.3	-0.346123	0.190334	-1.8185	0.0689875	0.169452
FBgn0001092	16417.9	-0.583681	0.129981	-4.4905	7.10567e-06	3.23615e-07
FBgn0001098	2132.06	-0.0576989	0.226088	-0.255206	0.798564	0.94899
FBgn0001099	79.9588	0.0477526	0.50936	0.0937503	0.925308	0.981141
FBgn0001104	1074.02	-0.396844	0.127181	-3.12031	0.00180662	0.00132254
FBgn0001105	4992.54	-0.0403232	0.106166	-0.379815	0.704083	0.94899
FBgn0001108	1875.65	0.00456675	0.138283	0.0330245	0.973655	0.986983
FBgn0001112	91.7857	-1.52041	0.478527	-3.17726	0.00148672	0.000991521
FBgn0001114	19527	-0.51714	0.268894	-1.92321	0.0544536	0.129431
FBgn0001120	0.341694	-2.00094	4.04095	-0.495165	0.620484	0.919696
FBgn0001122	485.659	0.25247	0.197318	1.27951	0.200717	0.490019
FBgn0001123	500.416	0.00618431	0.22069	0.0280227	0.977644	0.988355
FBgn0001124	10554.4	-1.03011	0.151509	-6.79896	1.05377e-11	5.74005e-14
FBgn0001125	10923.8	-1.94634	0.13733	-14.1727	1.35242e-45	5.74005e-14
FBgn0001128	24749.6	0.507125	0.139866	3.62578	0.000288088	8.89037e-05
FBgn0001133	338.471	-0.109534	0.176763	-0.619666	0.535478	0.886014
FBgn0001134	356.575	0.186005	0.234828	0.792092	0.428307	0.804361
FBgn0001137	148.269	0.0230567	0.236724	0.0973993	0.922409	0.980656
FBgn0001138	3.78721	-1.2855	1.40574	-0.914465	0.360473	0.736334
FBgn0001139	1098.45	0.0963027	0.123217	0.781569	0.434468	0.810446
FBgn0001142	70.3532	-0.0970849	0.290771	-0.333888	0.738464	0.94899
FBgn0001145	8166.82	-0.222927	0.239712	-0.929975	0.352384	0.727823
FBgn0001147	13.6396	1.23868	2.66373	0.465016	0.64192	0.932867
FBgn0001148	2.8717	1.53716	2.20393	0.697462	0.485513	0.852018
FBgn0001149	5221.87	-0.0720702	0.216631	-0.332687	0.739371	0.94899
FBgn0001150	1.06227	-2.43779	2.78861	-0.874197	0.382011	0.765177
FBgn0001168	2804.48	-0.103992	0.145238	-0.716011	0.473984	0.846145
FBgn0001169	661.427	0.00984908	0.20109	0.0489786	0.960936	0.98404
FBgn0001170	0.314178	1.6949	4.03646	0.419897	0.674561	0.941384
FBgn0001179	42.9656	0.95762	0.558864	1.71351	0.0866184	0.215327
FBgn0001180	21.6585	0.104266	0.666151	0.15652	0.875623	0.963229
FBgn0001185	247.297	-0.223401	0.199296	-1.12095	0.26231	0.601794
FBgn0001186	4374.19	-0.748962	0.233525	-3.2072	0.00134032	0.000868631
FBgn0001187	7821.93	-0.82906	0.301136	-2.75311	0.00590321	0.00739536
FBgn0001189	1949.19	0.104962	0.133537	0.786012	0.431861	0.807748
FBgn0001197	161.303	0.131801	0.234165	0.562856	0.573533	0.902962
FBgn0001202	652.463	0.0678659	0.135895	0.499398	0.617499	0.918046
FBgn0001206	132.759	-0.198819	0.279537	-0.711246	0.476932	0.847347
FBgn0001208	15377.7	0.163067	0.132701	1.22884	0.219133	0.52572
FBgn0001215	1427.77	-0.100957	0.151605	-0.665918	0.505463	0.861239
FBgn0001216	89.5917	-0.31517	0.392222	-0.803549	0.421657	0.798247
FBgn0001217	324.359	0.260618	0.196788	1.32436	0.185382	0.456384
FBgn0001218	27516.7	0.396758	0.150754	2.63183	0.0084926	0.0121758
FBgn0001220	4731.13	-0.170217	0.119103	-1.42916	0.152957	0.380582
FBgn0001222	952.157	0.114748	0.124881	0.918855	0.358171	0.734478
FBgn0001223	37.0201	0.0354893	0.417289	0.0850473	0.932224	0.98404
FBgn0001224	18.7743	0.357231	0.520014	0.686965	0.492105	0.857945
FBgn0001225	380.886	-0.333507	0.449162	-0.74251	0.457778	0.834045
FBgn0001226	202.139	0.29354	0.431621	0.680087	0.496449	0.858718
FBgn0001227	2.26884	0.644403	1.89044	0.340874	0.733198	0.94899
FBgn0001228	112.464	-0.309654	1.10513	-0.280197	0.779327	0.94899
FBgn0001229	4.14405	-0.499159	1.18239	-0.422161	0.672908	0.941384
FBgn0001230	841.692	0.0291809	0.366073	0.0797135	0.936465	0.98404
FBgn0001233	33813	-0.127719	0.116261	-1.09856	0.27196	0.616825
FBgn0001234	1921.74	0.241795	0.206015	1.17368	0.240524	0.564344
FBgn0001235	576.534	-0.151779	0.24149	-0.628512	0.529669	0.879536
FBgn0001247	1349.81	-0.23433	0.146475	-1.59979	0.109644	0.275084
FBgn0001248	48383.5	0.0426863	0.164623	0.259298	0.795405	0.94899
FBgn0001250	4548.67	-0.0281193	0.25958	-0.108326	0.913737	0.977651
FBgn0001253	3.26749	-0.99768	1.48293	-0.672775	0.501091	0.858718
FBgn0001256	1.80056	1.23534	2.05528	0.601057	0.547802	0.895423
FBgn0001257	7224.67	-2.43909	0.207662	-11.7455	7.45011e-32	5.74005e-14
FBgn0001258	2403	-0.515055	0.160453	-3.21	0.00132733	0.000858846
FBgn0001259	6.43937	-1.66052	0.9369	-1.77235	0.0763361	0.189084
FBgn0001263	4.19397	-0.333423	1.20397	-0.276937	0.781829	0.94899
FBgn0001269	17.1188	1.16783	0.986276	1.18408	0.236381	0.557721
FBgn0001276	92.0308	-0.401013	0.277816	-1.44345	0.148894	0.370257
FBgn0001280	319.603	-0.0047408	0.17923	-0.026451	0.978898	0.988936
FBgn0001281	3.19295	-0.975808	1.39304	-0.700489	0.483622	0.851216
FBgn0001285	14.7321	-0.773776	0.680878	-1.13644	0.255773	0.590277
FBgn0001291	620.061	0.0363371	0.161678	0.22475	0.822174	0.94899
FBgn0001296	415.981	-2.4937	0.23487	-10.6173	2.4754e-26	5.74005e-14
FBgn0001297	966.955	0.179942	0.167742	1.07273	0.283392	0.637321
FBgn0001301	760.615	-0.42694	0.168642	-2.53163	0.0113533	0.0179041
FBgn0001308	3502.92	0.11025	0.111943	0.98488	0.324683	0.694646
FBgn0001311	7.51431	0.574512	0.965204	0.595223	0.551694	0.898852
FBgn0001313	1190.8	-0.486002	0.267444	-1.81721	0.0691849	0.169681
FBgn0001316	1497.44	0.0717282	0.13219	0.542616	0.587394	0.91013
FBgn0001319	21.3669	0.0458499	0.543087	0.0844247	0.932719	0.98404
FBgn0001320	49.647	-0.154556	0.47183	-0.327568	0.743238	0.94899
FBgn0001321	14.7255	1.59774	0.739731	2.15989	0.0307813	0.0657207
FBgn0001323	82.1618	0.0270246	0.417723	0.0646951	0.948417	0.98404
FBgn0001324	833.398	0.115153	0.152247	0.756353	0.449438	0.824422
FBgn0001325	0.165325	-1.13929	4.08047	-0.279206	0.780087	0.94899
FBgn0001330	187.357	0.107373	0.213742	0.502348	0.615422	0.916969
FBgn0001341	237.846	0.290368	0.269504	1.07742	0.281294	0.632717
FBgn0001404	1926.14	0.84867	0.115776	7.33026	2.29705e-13	5.74005e-14
FBgn0001491	189.632	0.160453	0.46748	0.343229	0.731426	0.94899
FBgn0001565	1840.35	0.121935	0.151242	0.806224	0.420113	0.795784
FBgn0001612	2890.93	-0.223162	0.211586	-1.05471	0.291556	0.651835
FBgn0001624	1451.83	-0.0682651	0.150108	-0.454772	0.649273	0.939505
FBgn0001941	567.773	-0.100092	0.140329	-0.713269	0.475679	0.847099
FBgn0001942	26393.9	-0.0359129	0.115693	-0.310415	0.756246	0.94899
FBgn0001961	1740.05	0.0447722	0.150076	0.298329	0.765452	0.94899
FBgn0001965	568.855	-0.0558725	0.145684	-0.383519	0.701335	0.94899
FBgn0001967	1.1557	0.249503	2.05923	0.121163	0.903562	0.974137
FBgn0001970	125.039	-0.0163691	0.234299	-0.0698644	0.944302	0.98404
FBgn0001974	223.206	0.0966579	0.189106	0.51113	0.60926	0.916807
FBgn0001977	654.397	-0.0753962	0.229504	-0.328518	0.74252	0.94899
FBgn0001978	773.565	0.000726057	0.181583	0.00399848	0.99681	0.997556
FBgn0001981	7.33677	0.0639836	0.918003	0.0696986	0.944434	0.98404
FBgn0001986	505.973	0.109815	0.178719	0.614459	0.538912	0.887829
FBgn0001987	309.346	0.638081	0.207875	3.06955	0.00214385	0.00168232
FBgn0001989	798.205	-0.250191	0.15479	-1.61632	0.106025	0.267558
FBgn0001990	239.813	-0.157765	0.197655	-0.798182	0.424765	0.802135
FBgn0001991	75.7433	0.267351	0.362923	0.736662	0.461328	0.836773
FBgn0001992	19.7649	0.0301348	0.583649	0.0516316	0.958822	0.98404
FBgn0001994	1749.91	0.0956768	0.125273	0.763743	0.44502	0.819216
FBgn0001995	303.703	-0.228282	0.189091	-1.20726	0.227331	0.540983
FBgn0002021	458.048	0.113987	0.174256	0.654134	0.513025	0.864743
FBgn0002022	1901.64	0.0934716	0.130598	0.71572	0.474164	0.846145
FBgn0002023	13.3906	-0.22431	0.684536	-0.327682	0.743152	0.94899
FBgn0002031	1988.35	-0.312051	0.145942	-2.13818	0.032502	0.0706353
FBgn0002036	346.673	-0.311476	0.212992	-1.46238	0.143637	0.358943
FBgn0002044	1768.95	-0.166655	0.143216	-1.16366	0.244561	0.571503
FBgn0002069	5387.6	0.347904	0.111848	3.11051	0.00186762	0.00138708
FBgn0002121	2020.92	-0.0455299	0.155535	-0.292731	0.769728	0.94899
FBgn0002174	24.937	-0.249294	0.608229	-0.409868	0.681903	0.941384
FBgn0002183	519.532	-0.0208671	0.157322	-0.132639	0.894479	0.970065
FBgn0002283	151.017	0.348552	0.257509	1.35355	0.17588	0.435084
FBgn0002284	2354.18	-1.36423	0.211056	-6.46383	1.02087e-10	5.74005e-14
FBgn0002306	63.649	0.271334	0.362315	0.748889	0.453924	0.829654
FBgn0002354	65.4071	0.0752709	0.347788	0.216428	0.828654	0.94899
FBgn0002413	1379.49	-0.0922372	0.140649	-0.655799	0.511954	0.86447
FBgn0002431	5527.39	-0.0560548	0.135724	-0.413005	0.679603	0.941384
FBgn0002440	0.330649	-1.96006	4.04474	-0.484596	0.627963	0.92253
FBgn0002441	742.793	0.0706982	0.214899	0.328984	0.742168	0.94899
FBgn0002466	8.71162	-0.411259	0.94254	-0.43633	0.662597	0.941384
FBgn0002521	340.817	0.172976	0.315084	0.548984	0.583017	0.908092
FBgn0002522	3.49588	1.27801	1.45746	0.876876	0.380554	0.763255
FBgn0002524	941.576	0.446326	0.165164	2.70231	0.00688586	0.00932375
FBgn0002525	451.983	-0.0471399	0.156067	-0.302049	0.762614	0.94899
FBgn0002526	343.991	-0.17005	0.247888	-0.685998	0.492714	0.858611
FBgn0002531	0.154359	0.784261	4.08047	0.192198	0.847587	0.94899
FBgn0002542	34.9648	-0.00808586	0.437374	-0.0184873	0.98525	0.991819
FBgn0002543	821.798	0.323915	0.166133	1.94974	0.0512073	0.121781
FBgn0002552	572.318	-0.244877	0.167724	-1.46	0.14429	0.360661
FBgn0002562	21.5634	-1.15601	0.546325	-2.11598	0.0343466	0.0754268
FBgn0002563	127.026	0.837142	0.462898	1.80848	0.0705315	0.17329
FBgn0002564	12.6712	-1.51583	0.775922	-1.95359	0.05075	0.120515
FBgn0002565	141.372	-0.60649	0.435676	-1.39207	0.163902	0.407955
FBgn0002566	874.53	0.0484842	0.171655	0.282451	0.777597	0.94899
FBgn0002567	440.982	-0.114227	0.189491	-0.602812	0.546634	0.894962
FBgn0002569	46.4639	-0.707559	0.388702	-1.82031	0.0687115	0.168595
FBgn0002570	169.353	-1.19222	1.19184	-1.00032	0.317155	0.68522
FBgn0002571	14.3544	2.11206	1.15314	1.83157	0.0670153	0.163891
FBgn0002573	49.244	0.159227	0.562456	0.283092	0.777106	0.94899
FBgn0002576	3.66912	1.6353	1.63803	0.998332	0.318118	0.685793
FBgn0002577	177.662	-1.15658	0.561061	-2.06142	0.0392629	0.0887623
FBgn0002578	3.0507	-0.551054	2.19918	-0.250573	0.802144	0.94899
FBgn0002579	7321.49	0.183859	0.191575	0.959722	0.337195	0.708559
FBgn0002590	9526.2	0.162396	0.129446	1.25455	0.209644	0.507271
FBgn0002592	0.677884	-1.63806	3.13649	-0.52226	0.601489	0.914109
FBgn0002593	30206.9	0.00523516	0.161767	0.0323624	0.974183	0.986983
FBgn0002607	33380.4	0.0640071	0.109281	0.585713	0.558068	0.902865
FBgn0002609	0.978437	0.826601	2.44422	0.338185	0.735224	0.94899
FBgn0002622	14024.5	0.111375	0.202328	0.550469	0.581998	0.906667
FBgn0002626	11127.9	0.0511589	0.145216	0.352295	0.724617	0.94899
FBgn0002631	0.154359	0.784261	4.08047	0.192198	0.847587	0.94899
FBgn0002638	340.262	0.09204	0.195884	0.469871	0.638447	0.931563
FBgn0002641	345.712	-0.358494	0.203403	-1.76248	0.0779877	0.19315
FBgn0002643	1335.84	-0.11571	0.14427	-0.802039	0.42253	0.79953
FBgn0002645	8529.65	0.597013	0.167021	3.57447	0.00035094	0.000117884
FBgn0002673	27.1745	0.426279	0.533719	0.798695	0.424468	0.801945
FBgn0002707	105.929	0.0207352	0.241628	0.0858145	0.931614	0.98404
FBgn0002709	163.961	0.127594	0.25358	0.503169	0.614845	0.916969
FBgn0002715	18.8188	0.0215545	0.609673	0.0353542	0.971797	0.986717
FBgn0002716	0.314178	1.6949	4.03646	0.419897	0.674561	0.941384
FBgn0002719	112498	0.244951	0.144841	1.69118	0.0908031	0.226516
FBgn0002723	836.897	0.11134	0.133885	0.831612	0.405628	0.782441
FBgn0002732	0.165325	-1.13929	4.08047	-0.279206	0.780087	0.94899
FBgn0002733	16.4421	-1.00599	0.682815	-1.4733	0.14067	0.35295
FBgn0002736	304.433	-0.0220279	0.167846	-0.131239	0.895586	0.970772
FBgn0002772	295.581	0.00857596	0.404578	0.0211973	0.983088	0.990906
FBgn0002773	2977.07	0.135831	0.282434	0.480929	0.630567	0.924338
FBgn0002774	1068.42	-0.0390259	0.164943	-0.236603	0.812965	0.94899
FBgn0002775	141.689	0.147148	0.223641	0.657965	0.510561	0.86386
FBgn0002778	3398.72	-0.0259496	0.266024	-0.097546	0.922293	0.980625
FBgn0002780	1967.77	0.228344	0.179388	1.27291	0.203051	0.493525
FBgn0002781	1738.04	0.0675594	0.130026	0.519582	0.603355	0.914109
FBgn0002783	881.794	0.0417545	0.16136	0.258766	0.795816	0.94899
FBgn0002787	2679.92	-0.0933242	0.147644	-0.63209	0.527328	0.878548
FBgn0002789	675.524	0.16711	0.372792	0.448265	0.653962	0.941384
FBgn0002791	293.086	0.0902485	0.181726	0.496618	0.619459	0.919502
FBgn0002838	1.91416	0.32748	2.02845	0.161444	0.871744	0.961221
FBgn0002842	1.17075	-0.625318	2.05166	-0.304787	0.760528	0.94899
FBgn0002855	35.3812	0.2439	0.841873	0.289712	0.772037	0.94899
FBgn0002856	12.1989	-2.07155	1.29961	-1.59398	0.110941	0.277456
FBgn0002862	9.9924	1.28864	1.08525	1.18742	0.235061	0.554781
FBgn0002863	0.516376	-1.10949	3.437	-0.322808	0.746841	0.94899
FBgn0002865	113.679	0.481293	0.582552	0.82618	0.408702	0.782834
FBgn0002868	30960.8	-1.30117	0.19661	-6.61803	3.64029e-11	5.74005e-14
FBgn0002869	0.636708	-0.125148	3.23053	-0.038739	0.969098	0.985545
FBgn0002872	56.9719	0.16639	0.377299	0.441002	0.659211	0.941384
FBgn0002873	34.5088	-0.067811	0.868749	-0.0780559	0.937784	0.98404
FBgn0002878	149.722	0.0828832	0.212887	0.389329	0.697033	0.948933
FBgn0002887	212.277	-0.18427	0.207975	-0.88602	0.375607	0.756365
FBgn0002891	268.402	-0.0157338	0.255067	-0.0616849	0.950814	0.98404
FBgn0002899	52.7872	0.101732	0.400735	0.253864	0.7996	0.94899
FBgn0002901	107.015	0.0355658	0.251205	0.141581	0.887411	0.967623
FBgn0002905	154.442	0.230026	0.285107	0.806806	0.419779	0.7955
FBgn0002906	106.162	0.236017	0.26945	0.875922	0.381072	0.763963
FBgn0002909	153.719	-0.181386	0.218533	-0.830018	0.406529	0.782569
FBgn0002914	840.405	-0.195683	0.14197	-1.37834	0.168098	0.418198
FBgn0002917	5.26897	0.166282	0.993048	0.167446	0.867019	0.959253
FBgn0002921	8748.68	-0.234258	0.147188	-1.59156	0.111484	0.2781
FBgn0002922	1.84104	0.101317	2.06417	0.0490838	0.960852	0.98404
FBgn0002924	40.0113	0.227869	0.419882	0.542697	0.587338	0.91013
FBgn0002926	0.306059	1.66209	4.03939	0.411471	0.680727	0.941384
FBgn0002930	10099.3	-0.230101	0.201465	-1.14214	0.253395	0.587387
FBgn0002931	46.5294	0.314583	0.424425	0.741199	0.458573	0.83432
FBgn0002932	188.237	0.138708	0.22454	0.617742	0.536746	0.886268
FBgn0002936	0.814003	1.73308	2.94455	0.588572	0.556148	0.901691
FBgn0002937	4.64413	0.236452	1.19384	0.19806	0.842998	0.94899
FBgn0002938	15.6813	0.158792	0.77694	0.204381	0.838056	0.94899
FBgn0002939	35.0022	0.267076	0.518822	0.514773	0.606711	0.91543
FBgn0002940	167.434	-0.128361	0.589521	-0.217738	0.827633	0.94899
FBgn0002941	0.647708	1.31794	3.18485	0.413817	0.679008	0.941384
FBgn0002945	186.03	-0.123595	0.22171	-0.557461	0.577212	0.90402
FBgn0002948	86.6564	0.0839796	0.285602	0.294044	0.768724	0.94899
FBgn0002973	186.355	0.199475	0.232878	0.856563	0.391686	0.77046
FBgn0002985	15.2768	0.0224114	0.810662	0.0276458	0.977945	0.988355
FBgn0002989	120.712	0.237197	0.276141	0.858972	0.390356	0.77046
FBgn0003002	2.758	-1.31312	1.55852	-0.842545	0.399483	0.775042
FBgn0003008	182.866	-0.0537228	0.210205	-0.255573	0.79828	0.94899
FBgn0003009	2.95945	2.23536	1.84314	1.2128	0.225207	0.537381
FBgn0003011	0.185647	-1.13929	4.08047	-0.279206	0.780087	0.94899
FBgn0003015	8.11429	-1.4559	0.832527	-1.74877	0.0803302	0.199289
FBgn0003016	93972.9	-0.827117	0.222616	-3.71545	0.000202846	5.2316e-05
FBgn0003023	0.861762	-2.07231	2.89239	-0.71647	0.473701	0.846145
FBgn0003028	71.4776	0.0941573	0.33466	0.281353	0.77844	0.94899
FBgn0003034	8.56102	0.16516	1.47014	0.112343	0.910551	0.976646
FBgn0003041	95.0535	0.208556	0.355381	0.586851	0.557304	0.902406
FBgn0003042	121.6	0.131069	0.232988	0.562556	0.573737	0.902962
FBgn0003044	151.6	0.101022	0.23131	0.436737	0.662302	0.941384
FBgn0003048	1364.24	0.056132	0.164323	0.341596	0.732655	0.94899
FBgn0003053	2503.7	-0.69956	0.263231	-2.65759	0.0078701	0.0109932
FBgn0003062	309.922	0.278309	0.243318	1.14381	0.252703	0.586253
FBgn0003067	99391.1	-0.724749	0.205987	-3.51843	0.000434114	0.000161926
FBgn0003068	655.33	0.0494577	0.220624	0.224172	0.822623	0.94899
FBgn0003071	5510.05	-0.535758	0.252845	-2.11892	0.0340971	0.0747183
FBgn0003074	17308.5	-0.887253	0.23195	-3.82519	0.000130671	2.74666e-05
FBgn0003076	29853.5	-0.541289	0.178159	-3.03823	0.0023797	0.00192674
FBgn0003079	2881.72	0.223078	0.114309	1.95152	0.0509947	0.121261
FBgn0031821	144.745	0.395298	0.265969	1.48626	0.137211	0.343116
FBgn0031822	47.5013	-0.0482729	0.379536	-0.127189	0.898791	0.972157
FBgn0031824	100.917	-1.48737	0.426225	-3.48963	0.000483691	0.000190746
FBgn0031826	8.42543	-0.359641	1.05267	-0.341648	0.732616	0.94899
FBgn0031829	3.22996	-1.64105	1.40108	-1.17127	0.24149	0.56577
FBgn0031830	1954.06	-0.241907	0.240055	-1.00771	0.313592	0.681258
FBgn0031831	0.154359	0.784261	4.08047	0.192198	0.847587	0.94899
FBgn0031832	203.764	0.1664	0.200496	0.829945	0.40657	0.782569
FBgn0031834	143.356	-0.17316	0.236282	-0.732853	0.463648	0.839488
FBgn0031835	60.5561	-0.22342	0.313891	-0.711776	0.476603	0.847218
FBgn0031836	853.344	0.437858	0.197492	2.2171	0.0266164	0.0549357
FBgn0031837	3.28541	0.417021	1.22329	0.340902	0.733177	0.94899
FBgn0031842	3341.16	0.0176943	0.152401	0.116104	0.90757	0.97559
FBgn0031844	2.07126	0.990546	1.73791	0.569964	0.568702	0.902962
FBgn0031848	25.5216	-0.0576831	0.55548	-0.103844	0.917293	0.978118
FBgn0031849	17.773	1.3993	0.85046	1.64535	0.0998981	0.250059
FBgn0031850	194.593	0.338984	0.315458	1.07458	0.282563	0.635698
FBgn0031851	223.443	0.388469	0.181399	2.14152	0.0322319	0.0698686
FBgn0031853	29.1566	0.544087	0.567017	0.95956	0.337277	0.708559
FBgn0031854	0.185647	-1.13929	4.08047	-0.279206	0.780087	0.94899
FBgn0031855	23.6352	0.556132	0.499778	1.11276	0.265812	0.608232
FBgn0031856	3.92529	-0.633882	1.58537	-0.399832	0.689281	0.945062
FBgn0031857	166.649	0.114236	0.38274	0.29847	0.765345	0.94899
FBgn0031858	16.6887	0.532621	0.615711	0.86505	0.387012	0.768757
FBgn0031859	29.4665	0.126096	0.683215	0.184563	0.853572	0.952909
FBgn0031860	2487.64	-0.328143	0.130839	-2.50799	0.0121419	0.0195765
FBgn0031861	5.48243	0.510118	1.14167	0.446819	0.655006	0.941384
FBgn0031865	59.88	1.04163	1.47674	0.705361	0.480586	0.848651
FBgn0031866	204.727	-0.778551	0.473711	-1.64351	0.100277	0.251135
FBgn0031868	716.778	-0.13373	0.161983	-0.825576	0.409044	0.783064
FBgn0031869	320.707	-0.061369	0.196167	-0.312841	0.754402	0.94899
FBgn0031871	253.977	0.093834	0.190118	0.493557	0.621619	0.920779
FBgn0031872	52.7504	-0.0946937	0.425854	-0.222362	0.824032	0.94899
FBgn0031873	48.3344	-0.125694	0.620767	-0.202482	0.83954	0.94899
FBgn0031874	46.4613	0.362803	0.395413	0.917527	0.358866	0.735739
FBgn0031875	59.8705	-0.166441	0.315959	-0.52678	0.598346	0.914109
FBgn0031876	77.1296	0.225607	0.384014	0.587496	0.556871	0.902368
FBgn0031877	224.834	-0.587407	0.181416	-3.23791	0.0012041	0.000755831
FBgn0031878	38.6519	0.41724	0.779786	0.535069	0.592602	0.913493
FBgn0031879	180.152	-0.0702898	0.307061	-0.228912	0.818937	0.94899
FBgn0031881	199.989	0.667508	0.307916	2.16782	0.0301721	0.0639959
FBgn0031882	255.254	-0.161676	0.205679	-0.786058	0.431833	0.807748
FBgn0031883	6460.31	0.107507	0.173949	0.618039	0.536549	0.886209
FBgn0031885	786.955	0.305142	0.171795	1.7762	0.0757001	0.187446
FBgn0031886	10.8708	-0.427325	0.7241	-0.590146	0.555092	0.901402
FBgn0031887	0.655793	-1.58063	3.80196	-0.415742	0.677599	0.941384
FBgn0031888	14.4432	1.00567	0.720059	1.39665	0.162519	0.404913
FBgn0031893	403.816	-0.124523	0.196899	-0.63242	0.527113	0.878548
FBgn0031894	8.38706	-0.0858129	1.10334	-0.0777759	0.938006	0.98404
FBgn0031895	81.4109	0.144948	0.330954	0.43797	0.661408	0.941384
FBgn0031896	407.562	0.000337	0.175771	0.00191727	0.99847	0.99876
FBgn0031897	6333.86	0.301488	0.118838	2.53696	0.0111821	0.0174985
FBgn0031900	0.165325	-1.13929	4.08047	-0.279206	0.780087	0.94899
FBgn0031902	22.251	0.552158	0.558529	0.988592	0.322863	0.692387
FBgn0031903	0.319684	-0.177512	4.08047	-0.0435028	0.965301	0.98404
FBgn0031904	176.587	0.14602	0.23396	0.624125	0.532546	0.882524
FBgn0031905	12.9354	0.419657	0.991243	0.423364	0.672029	0.941384
FBgn0031906	18.7993	0.0589835	0.56201	0.104951	0.916415	0.978118
FBgn0031907	4818.67	0.132503	0.321782	0.411778	0.680502	0.941384
FBgn0031908	261.473	0.236873	0.193347	1.22512	0.220531	0.527486
FBgn0031909	115.35	-0.0622748	0.274769	-0.226644	0.820701	0.94899
FBgn0031910	32.2682	-4.82453	1.80397	-2.67439	0.00748644	0.0102856
FBgn0031912	5220.74	-0.214493	0.171195	-1.25292	0.210235	0.508176
FBgn0031913	3709.52	0.0245162	0.148066	0.165576	0.86849	0.959724
FBgn0031914	1879.88	-0.139141	0.264518	-0.526016	0.598877	0.914109
FBgn0031918	9.90084	-2.79801	1.42789	-1.95954	0.0500493	0.118946
FBgn0031920	0.677352	-0.25839	3.18316	-0.0811742	0.935303	0.98404
FBgn0031925	54.5145	0.933463	0.948034	0.98463	0.324806	0.694646
FBgn0031926	5.36851	0.449562	0.987165	0.455407	0.648817	0.939032
FBgn0031929	5.8455	1.08721	1.17782	0.923069	0.355971	0.73162
FBgn0031930	10.969	0.268091	1.02601	0.261295	0.793865	0.94899
FBgn0031935	154.234	-0.421	0.242708	-1.73459	0.0828127	0.205821
FBgn0031936	1716.78	-0.356506	0.146395	-2.43524	0.0148819	0.0257394
FBgn0031937	3860.26	-0.597772	0.193645	-3.08695	0.00202222	0.00154591
FBgn0031939	1558.87	0.637985	0.180159	3.54123	0.000398259	0.000141782
FBgn0031940	1.57478	-1.19414	2.46541	-0.484357	0.628132	0.922748
FBgn0031941	3.40474	1.15182	1.32709	0.867927	0.385434	0.767732
FBgn0031942	6.08866	-1.00787	0.982307	-1.02602	0.304882	0.670501
FBgn0031945	1.47696	-2.99236	3.04228	-0.983589	0.325318	0.695347
FBgn0031946	7.02659	0.156381	1.16744	0.133952	0.89344	0.969907
FBgn0031947	316.579	0.241349	0.176441	1.36788	0.171351	0.42514
FBgn0031948	391.656	-0.0548483	0.183208	-0.299378	0.764652	0.94899
FBgn0031950	2517.06	0.0375184	0.134092	0.279795	0.779635	0.94899
FBgn0031951	409.23	-0.172153	0.184752	-0.931804	0.351438	0.726825
FBgn0031952	653.132	-0.117669	0.167906	-0.700801	0.483427	0.851111
FBgn0031954	2.30949	0.587246	2.25956	0.259893	0.794946	0.94899
FBgn0031955	0.319639	1.7166	4.03455	0.425476	0.67049	0.941384
FBgn0031957	3.39829	-0.551245	1.73635	-0.317474	0.750884	0.94899
FBgn0031959	16.3145	-0.0916139	0.559971	-0.163605	0.870042	0.960141
FBgn0031961	155.794	-0.381149	0.34564	-1.10273	0.270143	0.613644
FBgn0031968	113.656	-0.268325	0.246308	-1.08939	0.275982	0.624485
FBgn0031969	824.866	0.268337	0.16016	1.67543	0.0938494	0.234895
FBgn0031970	52.6971	-0.141497	0.460783	-0.30708	0.758783	0.94899
FBgn0031971	578.271	0.0780149	0.245179	0.318196	0.750336	0.94899
FBgn0031972	294.648	-0.122248	0.198371	-0.616258	0.537724	0.887087
FBgn0031973	873.087	0.113825	0.170533	0.667466	0.504474	0.861217
FBgn0031974	222.303	0.0177024	0.265939	0.0665655	0.946928	0.98404
FBgn0031975	2355.68	0.524656	0.131589	3.98709	6.68881e-05	9.97736e-06
FBgn0031976	626.925	-0.659604	0.264249	-2.49615	0.012555	0.0204088
FBgn0031977	115.704	0.820993	0.546648	1.50187	0.133132	0.332233
FBgn0031979	84.9552	0.0616921	0.336889	0.183123	0.854702	0.953802
FBgn0031980	8908.05	0.160359	0.137357	1.16747	0.243022	0.567671
FBgn0031981	1128.38	-0.23619	0.180906	-1.3056	0.191689	0.47035
FBgn0031985	1607.21	0.105749	0.140544	0.752429	0.451793	0.828139
FBgn0031986	2.81477	1.67854	1.77851	0.943793	0.345276	0.71819
FBgn0031987	1119.49	-0.22152	0.139414	-1.58894	0.112074	0.279754
FBgn0031988	844.016	-0.0857659	0.253263	-0.338643	0.734878	0.94899
FBgn0031990	9203.07	0.155236	0.189397	0.819635	0.412424	0.785713
FBgn0031992	321.229	-0.111355	0.371829	-0.299479	0.764575	0.94899
FBgn0031995	7552.83	0.00662334	0.132997	0.0498008	0.960281	0.98404
FBgn0031996	562.897	0.0530974	0.156863	0.338496	0.73499	0.94899
FBgn0031997	194.296	-0.129846	0.267107	-0.486117	0.626884	0.92253
FBgn0031998	3521.58	0.0243292	0.180232	0.134989	0.892621	0.969531
FBgn0031999	4.51397	-0.723212	1.06144	-0.681353	0.495648	0.858718
FBgn0032000	391.137	0.064762	0.217218	0.298143	0.765594	0.94899
FBgn0032001	2158.96	0.117679	0.159381	0.738351	0.460301	0.835732
FBgn0032002	337.43	0.0821109	0.281652	0.291533	0.770643	0.94899
FBgn0032003	4.39144	2.05797	1.30746	1.57402	0.115483	0.289258
FBgn0032004	36.4954	1.00977	0.530721	1.90263	0.0570886	0.136924
FBgn0032005	1654.22	0.307389	0.173432	1.77239	0.0763301	0.189084
FBgn0032006	969.127	-0.19579	0.147047	-1.33149	0.183029	0.451402
FBgn0032008	6.23608	-0.259007	1.35849	-0.190658	0.848793	0.950112
FBgn0032010	544.747	0.273404	0.178985	1.52752	0.126631	0.317506
FBgn0032013	23.2214	0.71854	0.47203	1.52223	0.12795	0.320392
FBgn0032014	277.088	-0.0265451	0.186917	-0.142015	0.887068	0.967346
FBgn0032015	1723.13	0.300072	0.117011	2.56448	0.0103332	0.0158229
FBgn0032016	141.011	0.400721	0.265175	1.51116	0.130748	0.327242
FBgn0032017	87.9513	0.578966	0.335475	1.72581	0.0843816	0.209317
FBgn0032018	1927.88	0.298123	0.166489	1.79065	0.07335	0.181573
FBgn0032020	77.767	-0.208874	0.37993	-0.54977	0.582477	0.907265
FBgn0032021	187.24	0.196581	0.423833	0.463817	0.642779	0.933434
FBgn0032022	78.0648	-0.211929	0.336775	-0.629289	0.52916	0.879411
FBgn0032023	1.76944	-4.3669	2.18862	-1.99528	0.0460128	0.107951
FBgn0032024	0.154359	0.784261	4.08047	0.192198	0.847587	0.94899
FBgn0032025	271.802	0.306121	0.469664	0.651788	0.514538	0.866807
FBgn0032026	1176.18	0.216978	0.14786	1.46746	0.142252	0.355929
FBgn0032029	4244.13	-0.331725	0.167799	-1.97692	0.0480508	0.11337
FBgn0032030	202.223	-0.131468	0.204626	-0.642477	0.520564	0.873548
FBgn0032031	129.027	-0.0571542	0.232033	-0.246319	0.805436	0.94899
FBgn0032032	102.259	0.32174	0.454571	0.707788	0.479077	0.847677
FBgn0032033	164.083	-0.138239	0.232436	-0.594739	0.552018	0.89938
FBgn0032034	35.711	-0.530806	0.477462	-1.11172	0.266257	0.608232
FBgn0032036	556.202	0.10225	0.160119	0.63859	0.52309	0.876743
FBgn0032039	5.9625	-1.52604	1.1552	-1.32101	0.186498	0.458723
FBgn0032042	356.956	0.0471532	0.175554	0.268597	0.78824	0.94899
FBgn0032047	30.4728	0.242402	0.468234	0.517693	0.604673	0.914436
FBgn0032048	11.4688	-1.15353	1.1349	-1.01642	0.309431	0.676835
FBgn0032049	116.381	-1.94782	1.03875	-1.87515	0.0607722	0.147186
FBgn0032050	362.566	0.156686	0.182502	0.858543	0.390593	0.77046
FBgn0032051	264.978	0.0908811	0.185601	0.489659	0.624375	0.92253
FBgn0032052	287.783	-0.0168375	0.174852	-0.0962959	0.923286	0.980763
FBgn0032053	139.889	-0.153752	0.246265	-0.624336	0.532407	0.882319
FBgn0032054	1961.86	0.148081	0.235352	0.629191	0.529224	0.879411
FBgn0032055	57849.7	-0.141348	0.229131	-0.616886	0.53731	0.886581
FBgn0032057	0.17637	-1.13929	4.08047	-0.279206	0.780087	0.94899
FBgn0032058	0.516376	-1.10949	3.437	-0.322808	0.746841	0.94899
FBgn0032059	141.681	0.039796	0.232409	0.171233	0.864041	0.95742
FBgn0032061	0.371293	-2.10546	4.03172	-0.522224	0.601515	0.914109
FBgn0032065	1.62708	0.4241	1.65535	0.256199	0.797797	0.94899
FBgn0032066	11.8908	1.78192	1.08016	1.64969	0.0990065	0.247484
FBgn0032067	0.489046	0.689405	4.04038	0.170629	0.864516	0.95742
FBgn0032068	41.3536	1.59386	0.594008	2.68323	0.00729138	0.00994341
FBgn0032069	41.8266	1.42971	0.781066	1.83046	0.067181	0.16442
FBgn0032072	3.52205	1.22929	1.25278	0.981244	0.326472	0.695617
FBgn0032074	25.757	0.0936151	0.571032	0.16394	0.869778	0.960074
FBgn0032075	525.373	0.123659	0.302113	0.409313	0.68231	0.941384
FBgn0032076	13843.8	-0.472144	0.182727	-2.58387	0.00976981	0.0146152
FBgn0032077	172.592	-0.416314	0.215558	-1.93133	0.0534418	0.12727
FBgn0032078	905.693	0.270783	0.184311	1.46916	0.141789	0.355671
FBgn0032079	2219.3	0.102013	0.159043	0.641418	0.521251	0.874074
FBgn0032080	0.154359	0.784261	4.08047	0.192198	0.847587	0.94899
FBgn0032082	33.5333	-0.284476	0.548128	-0.518995	0.603764	0.914109
FBgn0032083	1.09158	3.49314	2.53488	1.37803	0.168193	0.418198
FBgn0032084	44.6899	-0.296961	0.488147	-0.608342	0.542961	0.891037
FBgn0032085	6.36888	0.666499	0.904565	0.736818	0.461233	0.836773
FBgn0032087	5.89596	1.09074	1.12866	0.966398	0.333845	0.70565
FBgn0032088	1.97632	0.806531	1.74792	0.461422	0.644496	0.935108
FBgn0032089	0.489046	0.689405	4.04038	0.170629	0.864516	0.95742
FBgn0032090	3.06027	0.916708	1.33922	0.684511	0.493653	0.858645
FBgn0032094	0.154359	0.784261	4.08047	0.192198	0.847587	0.94899
FBgn0032095	8.01416	-1.16154	0.974774	-1.1916	0.233419	0.552756
FBgn0032100	1.0863	2.28934	2.39553	0.955669	0.339239	0.710533
FBgn0032101	322.07	0.129628	0.359136	0.360944	0.718142	0.94899
FBgn0032104	0.96309	0.80706	2.44991	0.329425	0.741835	0.94899
FBgn0032105	29.245	-0.8576	0.516122	-1.66162	0.0965888	0.240918
FBgn0032109	8.55515	1.80496	0.890287	2.02739	0.0426223	0.0987363
FBgn0032110	4.07432	1.92572	1.37619	1.39932	0.161718	0.403345
FBgn0032111	5.66093	0.559804	1.35204	0.414044	0.678842	0.941384
FBgn0032115	0.1517	0.784261	4.08047	0.192198	0.847587	0.94899
FBgn0032116	24.9242	-0.711653	0.760332	-0.935977	0.349285	0.723543
FBgn0032117	46.0373	0.28714	0.418811	0.685607	0.492961	0.858645
FBgn0032119	2.3519	1.81766	1.75513	1.03563	0.300375	0.664724
FBgn0032120	283.899	0.238753	0.227933	1.04747	0.294883	0.656987
FBgn0032122	0.185647	-1.13929	4.08047	-0.279206	0.780087	0.94899
FBgn0032123	6822.02	-0.0614551	0.159723	-0.38476	0.700415	0.94899
FBgn0032124	4.81802	-0.683576	1.13524	-0.60214	0.547081	0.894962
FBgn0032127	0.185647	-1.13929	4.08047	-0.279206	0.780087	0.94899
FBgn0032129	373.804	0.0439657	0.346413	0.126917	0.899006	0.972157
FBgn0032130	280.856	0.357389	0.17843	2.00296	0.0451814	0.10609
FBgn0032131	5.56842	-0.186131	1.23953	-0.150162	0.880637	0.964739
FBgn0032135	193.076	-0.451884	0.247208	-1.82796	0.0675563	0.165563
FBgn0032136	46045.7	0.120095	0.203638	0.589748	0.55536	0.901402
FBgn0032138	3489.11	0.152792	0.149673	1.02084	0.30733	0.673574
FBgn0032139	53.0409	-0.191805	0.511801	-0.374765	0.707835	0.94899
FBgn0032140	19.7174	-0.386702	0.544884	-0.709695	0.477893	0.847612
FBgn0032143	0.317025	-0.177512	4.08047	-0.0435028	0.965301	0.98404
FBgn0032144	18.2953	0.642781	0.918695	0.699668	0.484135	0.8514
FBgn0032147	365.416	-1.19631	0.215226	-5.55841	2.72238e-08	4.37098e-11
FBgn0032149	116.26	0.329104	0.28373	1.15992	0.246082	0.574537
FBgn0032150	22.3255	0.0728696	0.596658	0.12213	0.902796	0.973594
FBgn0032151	16.6595	-0.198541	0.681922	-0.29115	0.770937	0.94899
FBgn0032153	17.2209	0.285193	0.678341	0.420427	0.674174	0.941384
FBgn0032154	115.527	0.180912	0.298791	0.605482	0.544859	0.893251
FBgn0032156	1438.76	0.264516	0.189242	1.39777	0.162183	0.404489
FBgn0032157	400.81	-0.00633446	0.16747	-0.0378244	0.969828	0.985821
FBgn0032160	1806.53	0.0600224	0.171177	0.350644	0.725855	0.94899
FBgn0032161	315.369	-0.378576	0.199878	-1.89404	0.0582194	0.140371
FBgn0032162	1269.34	-0.748099	0.259696	-2.88067	0.0039683	0.00412168
FBgn0032163	3.20329	-0.36316	1.29954	-0.279452	0.779898	0.94899
FBgn0032166	2643.05	0.069015	0.17951	0.384464	0.700635	0.94899
FBgn0032167	4382.53	1.12387	0.190617	5.89597	3.72483e-09	1.81065e-12
FBgn0032168	151.211	0.0387266	0.258685	0.149706	0.880997	0.964739
FBgn0032169	142.145	-0.0703788	0.215521	-0.326551	0.744007	0.94899
FBgn0032170	1180	0.112001	0.167149	0.670069	0.502814	0.860469
FBgn0032171	125.328	0.223244	0.358154	0.623317	0.533076	0.882851
FBgn0032172	2592.41	-0.130754	0.123632	-1.0576	0.290236	0.64933
FBgn0032175	10.1569	0.734413	1.046	0.702117	0.482606	0.850822
FBgn0032176	3.33656	-0.220011	1.48977	-0.147682	0.882594	0.965384
FBgn0032178	23.2507	0.85918	0.646827	1.3283	0.184079	0.453291
FBgn0032181	5.33527	2.02255	1.63998	1.23328	0.217473	0.522591
FBgn0032187	47.4037	-0.365897	0.524222	-0.697981	0.485189	0.851854
FBgn0032188	0.617437	2.67241	3.97316	0.672617	0.501191	0.858718
FBgn0032189	164.782	-0.0506576	0.220603	-0.229633	0.818377	0.94899
FBgn0032191	763.414	-0.19006	0.16504	-1.1516	0.249486	0.579725
FBgn0032192	8.54844	-0.131947	0.87038	-0.151597	0.879505	0.964503
FBgn0032193	89.7715	0.0411252	0.54093	0.0760268	0.939398	0.98404
FBgn0032194	232.353	0.0490847	0.188969	0.259751	0.795056	0.94899
FBgn0032195	143.603	-0.339206	0.258018	-1.31466	0.188623	0.463008
FBgn0032196	168.208	0.0935899	0.428256	0.218537	0.827011	0.94899
FBgn0032197	414.254	-0.0825865	0.225044	-0.36698	0.713634	0.94899
FBgn0032198	2302.94	-0.0453924	0.200473	-0.226426	0.82087	0.94899
FBgn0032200	418.503	-0.492148	0.304241	-1.61763	0.105743	0.266867
FBgn0032202	223.343	0.130723	0.454041	0.287911	0.773415	0.94899
FBgn0032204	256.031	-0.146837	0.242965	-0.604357	0.545607	0.894053
FBgn0032205	99.2036	-0.0741526	0.442846	-0.167446	0.867019	0.959253
FBgn0032208	10451.9	0.328378	0.134836	2.43539	0.0148758	0.0257394
FBgn0032209	69.7083	0.119154	0.4833	0.246543	0.805262	0.94899
FBgn0032210	406.753	0.127479	0.195839	0.650937	0.515087	0.86727
FBgn0032211	2.98435	-0.19331	1.33796	-0.144481	0.885121	0.966415
FBgn0032213	6030.84	0.201305	0.212547	0.947106	0.343585	0.716567
FBgn0032214	390.697	0.0743854	0.20277	0.366846	0.713734	0.94899
FBgn0032216	1703.72	-0.103742	0.205511	-0.5048	0.613699	0.916807
FBgn0032217	1154.52	-0.200463	0.174465	-1.14901	0.25055	0.582134
FBgn0032218	4818.39	0.0259954	0.169234	0.153606	0.87792	0.963947
FBgn0032219	153.395	-0.619091	0.256406	-2.41449	0.0157571	0.0275169
FBgn0032221	13.6444	0.665008	0.648676	1.02518	0.30528	0.670501
FBgn0032222	433.407	-0.0144309	0.189915	-0.0759863	0.93943	0.98404
FBgn0032223	267.351	0.403834	0.221232	1.82539	0.0679424	0.166379
FBgn0032224	980.048	-0.0769366	0.190727	-0.403386	0.686664	0.944591
FBgn0032225	6.02584	0.6914	1.05572	0.654906	0.512528	0.86447
FBgn0032228	3.81927	-0.293598	1.39894	-0.209872	0.833768	0.94899
FBgn0032229	757.306	-0.223702	0.134848	-1.65892	0.0971317	0.242321
FBgn0032230	52.0722	-0.0333915	0.411045	-0.0812356	0.935255	0.98404
FBgn0032231	353.115	0.141158	0.259628	0.543692	0.586653	0.910099
FBgn0032233	2.05779	-1.75007	1.70932	-1.02384	0.30591	0.671376
FBgn0032234	173.235	0.120418	0.279109	0.431438	0.66615	0.941384
FBgn0032235	18.0194	-0.317366	0.730111	-0.434681	0.663794	0.941384
FBgn0032236	289.559	-0.166671	0.311362	-0.535296	0.592445	0.913493
FBgn0032240	65.6729	0.441568	0.417029	1.05884	0.289671	0.648098
FBgn0032242	3073.38	-0.062168	0.121023	-0.513688	0.60747	0.91543
FBgn0032243	382.356	0.111605	0.261973	0.426018	0.670095	0.941384
FBgn0032244	19.1657	-0.319066	0.52044	-0.61307	0.53983	0.888793
FBgn0032246	1016.76	0.0683527	0.132189	0.517082	0.605099	0.914877
FBgn0032247	157.837	-0.532736	0.226993	-2.34693	0.0189289	0.0350608
FBgn0032248	91.4054	6.81481e-06	0.280996	2.42523e-05	0.999981	0.999975
FBgn0032249	97.3798	0.396938	0.262821	1.5103	0.130968	0.327636
FBgn0032250	143.533	0.191518	0.255559	0.749409	0.453611	0.829423
FBgn0032251	26.2661	0.118528	0.617452	0.191963	0.847771	0.949013
FBgn0032252	444.555	-0.0578425	0.18774	-0.308099	0.758007	0.94899
FBgn0032253	644.213	-0.114253	0.210377	-0.543087	0.58707	0.91013
FBgn0032256	116.488	0.106153	0.248625	0.42696	0.669408	0.941384
FBgn0032258	481.47	0.131581	0.169571	0.775964	0.43777	0.813296
FBgn0032259	169.115	-0.339218	0.225498	-1.5043	0.132503	0.33136
FBgn0032260	6.29908	0.521862	0.981649	0.531618	0.594991	0.914109
FBgn0032261	157.666	-0.0995024	0.211354	-0.470786	0.637793	0.931298
FBgn0032262	1120.7	0.0694337	0.131607	0.527584	0.597788	0.914109
FBgn0032264	8595.98	-0.175276	0.206719	-0.847891	0.396499	0.772025
FBgn0032265	233.021	0.748266	0.499105	1.49922	0.133817	0.33351
FBgn0032266	124.447	-0.118468	0.329013	-0.360071	0.718794	0.94899
FBgn0032268	0.98502	-1.16525	2.82335	-0.412719	0.679812	0.941384
FBgn0032269	34.0279	-0.000434507	0.788761	-0.000550873	0.99956	0.999703
FBgn0032271	4.99211	-1.14164	1.24245	-0.918858	0.35817	0.734478
FBgn0032276	26.3326	1.17978	0.886649	1.33061	0.183318	0.451773
FBgn0032281	5.17159	0.974567	1.07228	0.908872	0.363418	0.740888
FBgn0032282	0.667996	-1.63345	3.1499	-0.518572	0.604059	0.914109
FBgn0032283	69.8046	0.342367	0.324628	1.05464	0.291588	0.651835
FBgn0032284	0.185647	-1.13929	4.08047	-0.279206	0.780087	0.94899
FBgn0032285	32379.1	-1.68196	0.314042	-5.35583	8.51637e-08	2.68874e-10
FBgn0032286	19.8236	-0.490512	0.684297	-0.716812	0.47349	0.846145
FBgn0032287	1254.54	0.11308	0.274079	0.412581	0.679914	0.941384
FBgn0032290	183.275	-0.133573	0.210285	-0.6352	0.525298	0.877135
FBgn0032291	13.4361	0.281286	0.873833	0.321898	0.74753	0.94899
FBgn0032292	904.237	-0.22694	0.182012	-1.24684	0.212458	0.512448
FBgn0032293	92.9566	-0.266453	0.259911	-1.02517	0.305283	0.670501
FBgn0032294	1.58613	1.81752	1.87675	0.96844	0.332825	0.703924
FBgn0032295	42.6597	0.163596	0.369615	0.442612	0.658046	0.941384
FBgn0032296	524.055	0.0170495	0.175078	0.0973818	0.922423	0.980656
FBgn0032297	5377.87	0.158075	0.199221	0.793464	0.427507	0.803963
FBgn0032298	178.481	0.0521156	0.26936	0.19348	0.846583	0.94899
FBgn0032299	14.8721	-0.340119	0.643112	-0.528864	0.5969	0.914109
FBgn0032305	2433.65	0.105974	0.15217	0.696418	0.486167	0.852566
FBgn0032311	0.17637	-1.13929	4.08047	-0.279206	0.780087	0.94899
FBgn0032312	4.16134	0.759534	1.24403	0.610542	0.541503	0.889906
FBgn0032313	4.46158	-0.696446	1.54573	-0.45056	0.652307	0.940994
FBgn0032314	12.2254	0.82205	0.98847	0.83164	0.405612	0.782441
FBgn0032321	185.019	-0.191491	0.196869	-0.972684	0.33071	0.700066
FBgn0032322	2845.51	-0.715913	0.258147	-2.77327	0.00554953	0.00674408
FBgn0032329	14.3397	-0.32993	0.646003	-0.510725	0.609543	0.916807
FBgn0032330	854.498	-0.134777	0.232575	-0.579497	0.562254	0.902962
FBgn0032331	0.867347	-2.09078	2.52871	-0.826815	0.408342	0.782591
FBgn0032336	1.41149	0.868694	2.51783	0.345016	0.730082	0.94899
FBgn0032337	0.763818	2.98052	3.49069	0.853847	0.39319	0.770629
FBgn0032338	2.67105	2.00411	1.90116	1.05415	0.291814	0.652071
FBgn0032339	775.185	0.061024	0.132	0.462304	0.643863	0.934462
FBgn0032340	1002.39	-0.0245511	0.134331	-0.182765	0.854983	0.954074
FBgn0032341	707.732	0.114653	0.154016	0.744424	0.45662	0.83286
FBgn0032343	676.549	-0.165795	0.181826	-0.911829	0.361859	0.7389
FBgn0032345	7.40398	0.360875	1.06593	0.338553	0.734947	0.94899
FBgn0032346	55.4555	0.163592	0.349362	0.468259	0.639599	0.932281
FBgn0032348	265.662	-0.100881	0.18424	-0.547549	0.584002	0.90825
FBgn0032350	7663.8	-0.0359073	0.129354	-0.277588	0.781329	0.94899
FBgn0032354	14.6725	0.113782	0.597544	0.190417	0.848983	0.950324
FBgn0032358	1814.96	0.0684455	0.172141	0.397612	0.690916	0.945471
FBgn0032360	13.8836	-0.455764	0.668674	-0.681593	0.495496	0.858718
FBgn0032361	327.4	-0.192846	0.16118	-1.19647	0.231513	0.549365
FBgn0032362	2.77022	0.337414	1.58471	0.212919	0.83139	0.94899
FBgn0032363	831.046	0.0909777	0.154131	0.590264	0.555014	0.901402
FBgn0032364	3.21214	0.427902	1.35594	0.315577	0.752324	0.94899
FBgn0032365	0.777443	1.70031	2.98025	0.570527	0.56832	0.902962
FBgn0032366	0.3034	1.65118	4.04039	0.408668	0.682783	0.941384
FBgn0032368	1.36002	-0.256956	3.10214	-0.0828319	0.933985	0.98404
FBgn0032369	4.82196	1.23678	1.43328	0.862903	0.388191	0.769294
FBgn0032370	3.42518	-0.292299	1.23188	-0.237278	0.812441	0.94899
FBgn0032371	12.3025	0.653104	0.857014	0.762069	0.446019	0.820153
FBgn0032372	3.61757	-0.445406	1.38107	-0.322509	0.747067	0.94899
FBgn0032373	16.535	-1.63814	0.724932	-2.25972	0.0238388	0.0474371
FBgn0032374	4.42463	-0.671501	1.43893	-0.466668	0.640737	0.932281
FBgn0032375	0.920978	3.25039	2.78436	1.16737	0.243059	0.567671
FBgn0032376	3.46047	2.49768	1.42119	1.75745	0.0788414	0.195018
FBgn0032377	17.5072	0.0312407	0.575777	0.0542583	0.956729	0.98404
FBgn0032378	765.941	-0.113544	0.185224	-0.613006	0.539872	0.888793
FBgn0032381	546.261	-1.00379	1.09852	-0.913765	0.360841	0.736691
FBgn0032382	25081.9	-0.0825561	0.261282	-0.315966	0.752029	0.94899
FBgn0032385	1.70939	2.02726	2.09751	0.966507	0.33379	0.70565
FBgn0032387	960.043	-0.0303926	0.169959	-0.178823	0.858076	0.956383
FBgn0032388	848.58	-0.0126202	0.127225	-0.0991954	0.920983	0.979652
FBgn0032390	9.1602	0.17238	0.994909	0.173262	0.862445	0.95742
FBgn0032391	81.9287	-0.129788	0.297372	-0.436451	0.66251	0.941384
FBgn0032393	1586.49	-0.160205	0.156258	-1.02526	0.30524	0.670501
FBgn0032394	16296.4	-0.834127	0.182408	-4.57286	4.81103e-06	1.73549e-07
FBgn0032395	615.973	0.0574414	0.169873	0.338143	0.735256	0.94899
FBgn0032397	394.514	-0.138745	0.232627	-0.596427	0.55089	0.898533
FBgn0032398	2507.83	0.293601	0.124611	2.35615	0.0184656	0.0339466
FBgn0032399	72.3641	0.312627	0.416141	0.751253	0.4525	0.828884
FBgn0032400	20102.9	0.0518337	0.29701	0.174518	0.861458	0.95695
FBgn0032401	104.719	0.238678	0.300909	0.79319	0.427667	0.803963
FBgn0032402	3756.14	-0.272845	0.147366	-1.85148	0.0641012	0.156332
FBgn0032404	404.889	0.577666	0.274489	2.10451	0.0353337	0.0778955
FBgn0032405	15.6578	-0.264166	0.687403	-0.384296	0.700759	0.94899
FBgn0032406	0.159819	0.784261	4.08047	0.192198	0.847587	0.94899
FBgn0032407	1171.9	-0.239582	0.143457	-1.67007	0.0949057	0.237698
FBgn0032408	204.964	0.133344	0.283649	0.4701	0.638284	0.931563
FBgn0032409	214.789	-0.13032	0.201187	-0.647754	0.517144	0.869832
FBgn0032414	1.16693	-0.599937	2.05237	-0.292315	0.770046	0.94899
FBgn0032415	37.7326	-0.278965	0.411173	-0.678461	0.497479	0.858718
FBgn0032419	1.34707	-0.208314	2.16995	-0.0959992	0.923521	0.980763
FBgn0032420	82.0824	-0.110358	0.312183	-0.353506	0.723709	0.94899
FBgn0032421	68.7332	0.265209	0.308906	0.858543	0.390593	0.77046
FBgn0032422	8.66362	0.905505	0.898809	1.00745	0.313719	0.681328
FBgn0032424	0.185647	-1.13929	4.08047	-0.279206	0.780087	0.94899
FBgn0032428	16.4528	-0.341932	0.668164	-0.511748	0.608827	0.916663
FBgn0032429	563.099	-0.345607	0.168457	-2.0516	0.0402084	0.0915959
FBgn0032430	343.273	0.26217	0.175774	1.49152	0.135826	0.338745
FBgn0032431	15.6073	0.50016	0.584277	0.856032	0.39198	0.77046
FBgn0032433	5.28253	0.0188082	1.06709	0.0176256	0.985938	0.991819
FBgn0032434	1.34809	-0.238777	2.25037	-0.106106	0.915499	0.977867
FBgn0032435	17.6677	-0.74902	0.963015	-0.777786	0.436695	0.812232
FBgn0032436	8.97616	-0.169275	0.832006	-0.203455	0.83878	0.94899
FBgn0032437	1.16293	0.257259	2.71137	0.0948815	0.924409	0.980868
FBgn0032439	6.10685	-1.38248	1.12627	-1.22749	0.219639	0.52592
FBgn0032444	965.914	0.146783	0.163678	0.896781	0.369836	0.749829
FBgn0032445	142.778	-0.176915	0.261842	-0.675654	0.49926	0.858718
FBgn0032446	16.3791	-0.419066	0.627649	-0.667676	0.50434	0.861217
FBgn0032447	18.0945	0.270158	0.551229	0.490102	0.624062	0.92253
FBgn0032448	0.50444	-1.07919	4.03734	-0.267302	0.789236	0.94899
FBgn0032449	89.9577	-1.39865	0.321634	-4.3486	1.37011e-05	9.26947e-07
FBgn0032450	184.988	0.0364567	0.216528	0.168369	0.866293	0.958954
FBgn0032451	1088.35	-0.256036	0.148945	-1.719	0.0856147	0.212229
FBgn0032452	0.703711	-3.03756	3.00968	-1.00926	0.312849	0.68048
FBgn0032453	1541.81	-0.272004	0.156341	-1.73981	0.081892	0.20345
FBgn0032454	581.99	0.0745297	0.181443	0.41076	0.681248	0.941384
FBgn0032455	739.226	0.12917	0.155244	0.832047	0.405382	0.782441
FBgn0032456	2844.06	-0.0579032	0.1508	-0.383974	0.700998	0.94899
FBgn0032464	23.2466	1.00575	0.952125	1.05632	0.290821	0.650992
FBgn0032465	354.815	0.155787	0.205408	0.758428	0.448195	0.823619
FBgn0032467	2066.38	-0.0947069	0.137132	-0.690628	0.489799	0.856551
FBgn0032470	161.081	0.0341852	0.461437	0.0740842	0.940943	0.98404
FBgn0032471	19.4042	0.736266	0.857835	0.858285	0.390735	0.77046
FBgn0032472	3646.84	-0.298161	0.277613	-1.07402	0.282814	0.636392
FBgn0032473	3.76772	-0.0677591	1.30416	-0.051956	0.958564	0.98404
FBgn0032474	774.92	0.0907866	0.217746	0.416937	0.676724	0.941384
FBgn0032475	582.593	0.0996461	0.15391	0.647433	0.517352	0.870081
FBgn0032476	272.734	0.0891032	0.203007	0.438916	0.660722	0.941384
FBgn0032477	901.056	0.378738	0.142781	2.65259	0.00798775	0.0112125
FBgn0032478	67.0794	-0.191542	0.39911	-0.479922	0.631283	0.924387
FBgn0032479	4678.66	-0.200811	0.116803	-1.71923	0.0855726	0.212229
FBgn0032480	2807.95	-0.157576	0.137564	-1.14548	0.252011	0.584849
FBgn0032481	430.695	0.0491409	0.210685	0.233243	0.815573	0.94899
FBgn0032482	8505.67	0.013738	0.183123	0.0750207	0.940198	0.98404
FBgn0032483	10.6564	-0.279786	0.819414	-0.341446	0.732768	0.94899
FBgn0032484	0.791022	1.72724	2.58741	0.667553	0.504419	0.861217
FBgn0032485	381.659	0.0887863	0.171863	0.516612	0.605427	0.914877
FBgn0032486	76.2193	-0.27947	0.304355	-0.918239	0.358494	0.735154
FBgn0032487	51.6063	0.28856	0.389232	0.741358	0.458476	0.83432
FBgn0032488	201.713	-0.0733305	0.19152	-0.382887	0.701804	0.94899
FBgn0032492	5.6228	0.582406	1.55857	0.373679	0.708643	0.94899
FBgn0032494	684.388	-0.429342	0.266493	-1.61109	0.107161	0.270499
FBgn0032495	146.602	1.42777	1.21582	1.17433	0.240264	0.564025
FBgn0032499	324.621	0.103201	0.181469	0.568698	0.569561	0.902962
FBgn0032503	8.61478	0.849725	1.51842	0.559611	0.575744	0.902962
FBgn0032505	130575	-0.0166795	0.349584	-0.0477123	0.961946	0.98404
FBgn0032506	2.25175	1.15916	1.70127	0.681348	0.495651	0.858718
FBgn0032507	0.501514	-1.04107	3.46226	-0.30069	0.763651	0.94899
FBgn0032509	992.876	-0.0961905	0.176673	-0.544453	0.586129	0.910099
FBgn0032511	1141.06	-0.228445	0.140135	-1.63018	0.103063	0.25901
FBgn0032512	322.64	0.0935294	0.174193	0.536929	0.591317	0.912404
FBgn0032513	311.939	-0.261403	0.179302	-1.4579	0.144869	0.361002
FBgn0032514	264.407	0.636267	0.208466	3.05214	0.00227217	0.00181437
FBgn0032515	430.968	-0.166204	0.182837	-0.909029	0.363335	0.740829
FBgn0032516	219.46	0.0441251	0.252263	0.174917	0.861145	0.95695
FBgn0032517	411.145	0.253038	0.162727	1.55499	0.11995	0.300048
FBgn0032518	12947.6	0.154394	0.200329	0.770706	0.440881	0.814701
FBgn0032519	6.43571	0.574438	1.18522	0.484668	0.627912	0.92253
FBgn0032520	35.481	1.76177	0.658321	2.67616	0.0074472	0.0102131
FBgn0032521	36.4159	0.435094	0.406473	1.07041	0.284433	0.638427
FBgn0032522	4.0192	0.873233	1.50829	0.578956	0.562619	0.902962
FBgn0032524	553.422	-0.185694	0.253309	-0.733075	0.463513	0.839443
FBgn0032525	5.45854	-0.286428	1.16619	-0.24561	0.805984	0.94899
FBgn0032535	0.859759	-3.32945	3.34823	-0.99439	0.320033	0.688576
FBgn0032536	39.7963	0.494117	0.534283	0.924823	0.355058	0.731002
FBgn0032538	1.13919	0.263417	2.34256	0.112448	0.910468	0.976646
FBgn0032553	5.55569	0.503113	1.06859	0.470821	0.637769	0.931298
FBgn0032554	3.43417	0.765412	1.51509	0.505193	0.613424	0.916807
FBgn0032563	6.80946	1.10318	1.06855	1.03241	0.301881	0.666093
FBgn0032577	1.56566	1.86785	2.1329	0.875734	0.381174	0.76411
FBgn0032582	2.74782	0.735201	1.49526	0.491688	0.62294	0.921673
FBgn0032585	0.457759	2.24242	3.99596	0.561172	0.57468	0.902962
FBgn0032586	5004.64	-0.178248	0.160304	-1.11194	0.266166	0.608232
FBgn0032587	1672.63	0.409296	0.186159	2.19864	0.0279036	0.0585991
FBgn0032588	0.185647	-1.13929	4.08047	-0.279206	0.780087	0.94899
FBgn0032590	0.516376	-1.10949	3.437	-0.322808	0.746841	0.94899
FBgn0032593	7.42529	-0.960544	1.09123	-0.880242	0.378728	0.761456
FBgn0032595	12.6422	0.839595	0.714238	1.17551	0.23979	0.563569
FBgn0032596	2420.46	-0.191595	0.240881	-0.795396	0.426383	0.802996
FBgn0032597	654.128	0.0768595	0.16142	0.476146	0.633971	0.927374
FBgn0032598	1.48466	0.1553	2.10638	0.0737282	0.941227	0.98404
FBgn0032600	1054.57	-0.0490851	0.168155	-0.291903	0.770361	0.94899
FBgn0032601	62.3325	-0.265251	0.340012	-0.780125	0.435317	0.810584
FBgn0032602	0.636788	1.28917	3.19755	0.403173	0.686821	0.944627
FBgn0032603	2297.51	-0.120218	0.176457	-0.681291	0.495688	0.858718
FBgn0032609	12.3152	0.656258	0.904114	0.725857	0.467926	0.841887
FBgn0032612	24.634	-0.0413157	0.501324	-0.0824131	0.934318	0.98404
FBgn0032613	1655.35	0.378515	0.160327	2.3609	0.0182309	0.0334445
FBgn0032614	3053.49	-1.04929	0.207944	-5.04601	4.51127e-07	4.08439e-09
FBgn0032615	29.5207	-0.383596	0.654866	-0.585762	0.558035	0.902865
FBgn0032618	357.191	-0.698141	0.265582	-2.62872	0.00857073	0.0123032
FBgn0032620	0.1517	0.784261	4.08047	0.192198	0.847587	0.94899
FBgn0032624	22.3282	1.11492	0.633853	1.75895	0.078586	0.19477
FBgn0032625	2.39103	1.26554	1.70114	0.743934	0.456916	0.833221
FBgn0032626	10.5002	1.23006	1.15109	1.06861	0.285248	0.640343
FBgn0032629	18.461	-0.556618	0.607623	-0.916057	0.359637	0.736334
FBgn0032632	9.3058	0.643293	0.909854	0.707029	0.479549	0.848398
FBgn0032633	119.444	-0.0603455	0.238805	-0.252697	0.800502	0.94899
FBgn0032634	44.4309	0.134351	0.468647	0.286678	0.774359	0.94899
FBgn0032635	103.781	-0.26146	0.261776	-0.998794	0.317894	0.685793
FBgn0032636	16.3242	0.426307	0.912984	0.466939	0.640544	0.932281
FBgn0032637	23.33	-0.521672	0.83934	-0.621526	0.534253	0.88404
FBgn0032638	5.61317	-2.04469	1.37068	-1.49173	0.13577	0.338682
FBgn0032639	1.50947	-0.482788	1.88529	-0.256082	0.797887	0.94899
FBgn0032640	1389.11	0.0230945	0.139681	0.165338	0.868678	0.959724
FBgn0032642	444.926	0.002586	0.190032	0.0136082	0.989143	0.993469
FBgn0032643	1288.48	0.315571	0.170117	1.85502	0.0635933	0.154902
FBgn0032644	202.24	-0.0747474	0.211642	-0.353179	0.723954	0.94899
FBgn0032645	0.17637	-1.13929	4.08047	-0.279206	0.780087	0.94899
FBgn0032646	512.334	-0.214771	0.165657	-1.29648	0.19481	0.477731
FBgn0032647	1.13245	1.05921	2.7375	0.386926	0.698811	0.94899
FBgn0032648	6.75711	0.685684	0.94078	0.728846	0.466096	0.840945
FBgn0032649	7.82628	1.41178	1.19549	1.18092	0.237633	0.560777
FBgn0032650	7.97292	0.341621	0.944526	0.361685	0.717587	0.94899
FBgn0032651	1.24612	2.5189	2.26848	1.11039	0.266831	0.608911
FBgn0032652	180.374	0.36103	0.262361	1.37608	0.168797	0.419364
FBgn0032654	2.55468	1.40229	1.52098	0.921965	0.356547	0.732155
FBgn0032656	180.379	0.496562	0.510294	0.973089	0.330509	0.700066
FBgn0032658	2.24316	1.13725	1.59359	0.71364	0.47545	0.847099
FBgn0032660	3.83959	-0.113588	1.5086	-0.0752936	0.939981	0.98404
FBgn0032663	0.308718	1.67295	4.03842	0.414258	0.678685	0.941384
FBgn0032664	11.6043	-0.289687	0.923976	-0.313522	0.753884	0.94899
FBgn0032665	9.30019	0.881887	1.01879	0.86562	0.386699	0.768404
FBgn0032666	452.21	-0.112845	0.168711	-0.668866	0.503581	0.860878
FBgn0032668	23.5368	0.898946	0.705895	1.27348	0.202846	0.493243
FBgn0032669	53.2908	0.230221	0.790148	0.291364	0.770773	0.94899
FBgn0032670	143.261	0.0982698	0.226153	0.434528	0.663905	0.941384
FBgn0032671	140.039	-0.0200425	0.258795	-0.0774454	0.938269	0.98404
FBgn0032677	24.0872	-0.0434376	0.686041	-0.0633163	0.949515	0.98404
FBgn0032679	1394.21	-0.206461	0.156485	-1.31936	0.187048	0.459835
FBgn0032680	4.66336	0.201023	1.14254	0.175945	0.860337	0.956482
FBgn0032681	35.6697	-0.0303344	0.46609	-0.0650826	0.948108	0.98404
FBgn0032682	29.5701	-0.0698103	0.545835	-0.127896	0.898231	0.971962
FBgn0032683	74.7047	0.0506269	0.312856	0.161822	0.871446	0.960929
FBgn0032684	2094.58	0.309207	0.157746	1.96016	0.0499771	0.11883
FBgn0032685	76.7702	-0.160877	0.288936	-0.55679	0.577671	0.904374
FBgn0032688	264.983	-0.0472591	0.199504	-0.236883	0.812748	0.94899
FBgn0032689	1636.32	0.00412228	0.188273	0.0218952	0.982532	0.990848
FBgn0032690	761.792	0.0349832	0.151288	0.231235	0.817132	0.94899
FBgn0032691	129.39	0.239163	0.232699	1.02778	0.304054	0.669934
FBgn0032692	0.319639	1.7166	4.03455	0.425476	0.67049	0.941384
FBgn0032694	3015.51	0.377373	0.198066	1.90528	0.0567432	0.136328
FBgn0032698	25.5083	-1.16122	0.552014	-2.10361	0.0354128	0.0779589
FBgn0032699	1888.46	0.18742	0.174058	1.07676	0.281585	0.633012
FBgn0032700	432.357	-0.105526	0.182647	-0.577759	0.563427	0.902962
FBgn0032701	209.64	0.0269045	0.238643	0.11274	0.910237	0.976646
FBgn0032702	647.369	0.0476779	0.154706	0.308184	0.757942	0.94899
FBgn0032703	177.051	-0.0344179	0.204087	-0.168643	0.866077	0.958924
FBgn0032704	1218.21	-0.0825162	0.124639	-0.662042	0.507944	0.861862
FBgn0032705	46.1796	0.182992	0.400461	0.456953	0.647705	0.937748
FBgn0032706	35.8847	-0.236074	0.71432	-0.330488	0.741031	0.94899
FBgn0032707	17.2069	0.0894212	0.585747	0.152662	0.878665	0.964301
FBgn0032709	0.640746	1.2733	3.83817	0.331746	0.740081	0.94899
FBgn0032713	2299.4	-0.52558	0.20954	-2.50826	0.0121328	0.0195765
FBgn0032715	1882.65	-0.414191	0.149684	-2.7671	0.00565578	0.00693562
FBgn0032717	879.328	0.0359151	0.142212	0.252547	0.800618	0.94899
FBgn0032719	88.7524	-0.423589	0.352386	-1.20206	0.229341	0.54494
FBgn0032720	0.311519	1.68416	4.03741	0.41714	0.676576	0.941384
FBgn0032721	1449.95	-0.130595	0.127915	-1.02095	0.307278	0.673574
FBgn0032723	241.373	0.239176	0.227174	1.05283	0.292418	0.652894
FBgn0032724	283.563	0.143093	0.199442	0.717465	0.473087	0.846145
FBgn0032725	279.995	0.0956423	0.277033	0.345238	0.729916	0.94899
FBgn0032726	2278.08	0.187197	0.248117	0.75447	0.450567	0.826255
FBgn0032727	273.723	0.010413	0.218782	0.0475953	0.962039	0.98404
FBgn0032728	214.416	0.095927	0.209705	0.457439	0.647356	0.937132
FBgn0032729	1718.94	-0.3975	0.2083	-1.90831	0.0563516	0.135014
FBgn0032730	74.3711	0.482172	0.321605	1.49927	0.133804	0.33351
FBgn0032731	254.693	-0.637199	0.236189	-2.69783	0.00697924	0.00946914
FBgn0032732	159.439	-0.294542	0.303797	-0.969536	0.332278	0.702921
FBgn0032733	2.60148	0.23487	1.79664	0.130727	0.895991	0.970974
FBgn0032734	0.865299	-2.07939	3.50451	-0.593347	0.552949	0.899408
FBgn0032740	2.26682	-0.571313	1.78174	-0.320649	0.748476	0.94899
FBgn0032741	2.62154	0.536426	1.36751	0.392265	0.694862	0.947775
FBgn0032744	151.268	-0.207682	0.290313	-0.715373	0.474378	0.846241
FBgn0032746	349.91	0.0548077	0.189605	0.289062	0.772534	0.94899
FBgn0032748	684.492	0.102992	0.151968	0.677723	0.497948	0.858718
FBgn0032749	1.81742	0.062904	1.80065	0.0349341	0.972132	0.986717
FBgn0032750	62.6706	0.501721	0.355552	1.4111	0.158214	0.395215
FBgn0032751	24.5697	0.774536	0.77865	0.994716	0.319874	0.688576
FBgn0032752	71.4117	-0.165723	0.413333	-0.400943	0.688462	0.9448
FBgn0032753	1.66125	0.383555	1.79844	0.213271	0.831116	0.94899
FBgn0032754	0.804692	-0.692678	3.57325	-0.193851	0.846293	0.94899
FBgn0032755	2.08933	0.534025	1.66368	0.320989	0.748219	0.94899
FBgn0032763	107.676	-0.276855	0.304893	-0.908039	0.363858	0.741274
FBgn0032768	5.78132	0.801884	1.14821	0.698375	0.484942	0.851854
FBgn0032769	8.05932	0.658364	0.839799	0.783954	0.433067	0.80848
FBgn0032770	980.284	-0.444148	0.139086	-3.19333	0.00140641	0.000930097
FBgn0032771	8.44596	0.591875	1.10014	0.537999	0.590578	0.912167
FBgn0032772	10.3271	-0.382199	0.936988	-0.407902	0.683346	0.941641
FBgn0032773	17335.3	-0.142082	0.16346	-0.869215	0.38473	0.767732
FBgn0032774	10309.1	0.209985	0.12544	1.67398	0.0941341	0.235298
FBgn0032775	149.476	0.101067	0.354827	0.284834	0.775771	0.94899
FBgn0032779	7.50506	-0.767742	0.9038	-0.849461	0.395625	0.772011
FBgn0032780	1637	-0.338621	0.136723	-2.47669	0.0132607	0.0219031
FBgn0032781	591.285	-0.0492883	0.188626	-0.261303	0.793859	0.94899
FBgn0032782	1554.88	0.105411	0.141399	0.74549	0.455976	0.832737
FBgn0032783	1815.48	-0.190527	0.176444	-1.07982	0.280224	0.631459
FBgn0032785	685.902	0.445665	0.165628	2.69075	0.00712909	0.00969251
FBgn0032787	409.925	0.141326	0.163037	0.866832	0.386034	0.767868
FBgn0032789	0.185647	-1.13929	4.08047	-0.279206	0.780087	0.94899
FBgn0032790	288.436	-0.271891	0.178292	-1.52498	0.127265	0.318769
FBgn0032791	197.373	0.0224269	0.244781	0.0916205	0.927	0.981787
FBgn0032793	175.376	0.353119	0.229532	1.53843	0.123943	0.310554
FBgn0032796	391.901	0.309228	0.204174	1.51453	0.129891	0.324785
FBgn0032797	14.2932	-1.04442	0.893046	-1.1695	0.242202	0.566581
FBgn0032798	36.6263	0.256588	0.405767	0.632353	0.527157	0.878548
FBgn0032799	270.767	0.0377387	0.228425	0.165212	0.868777	0.959752
FBgn0032800	376.793	0.150658	0.203239	0.741288	0.458519	0.83432
FBgn0032801	8.87311	-0.67766	1.0524	-0.643917	0.519629	0.872643
FBgn0032803	24.8211	-0.733153	0.502105	-1.46016	0.144246	0.360661
FBgn0032804	0.317025	-0.177512	4.08047	-0.0435028	0.965301	0.98404
FBgn0032805	50.6018	0.55681	0.385114	1.44583	0.148225	0.368447
FBgn0032810	474.409	0.202452	0.211397	0.957688	0.33822	0.709176
FBgn0032811	51.9522	-0.400543	0.351522	-1.13945	0.254514	0.589542
FBgn0032812	176.344	0.0765291	0.22304	0.343119	0.731509	0.94899
FBgn0032813	44.492	0.0831862	0.451137	0.184392	0.853706	0.952909
FBgn0032814	261.264	0.107273	0.186367	0.575597	0.564887	0.902962
FBgn0032815	358.762	-0.0430282	0.158211	-0.271967	0.785647	0.94899
FBgn0032816	79.2651	-0.236562	0.390337	-0.606046	0.544484	0.892874
FBgn0032817	1021.99	0.0586701	0.170893	0.343316	0.731361	0.94899
FBgn0032818	154.335	-0.128048	0.22593	-0.56676	0.570877	0.902962
FBgn0032819	97.5395	0.136017	0.245586	0.553848	0.579683	0.905074
FBgn0032820	10574.8	-0.387563	0.107253	-3.61353	0.00030206	9.45899e-05
FBgn0032821	1802.18	0.386051	0.116488	3.3141	0.000919398	0.000503955
FBgn0032822	43.5519	0.0559813	0.464627	0.120486	0.904098	0.974406
FBgn0032824	0.319684	-0.177512	4.08047	-0.0435028	0.965301	0.98404
FBgn0032833	8024.68	-0.302336	0.156792	-1.92826	0.0538233	0.127922
FBgn0032834	42.3042	0.0138589	0.394903	0.0350944	0.972004	0.986717
FBgn0032835	5617.32	0.319084	0.566546	0.563209	0.573292	0.902962
FBgn0032836	25142.5	-0.147921	0.136468	-1.08392	0.2784	0.628712
FBgn0032839	10.0345	0.340183	0.730445	0.46572	0.641416	0.932867
FBgn0032840	39.4646	-1.54445	0.928652	-1.66311	0.0962912	0.240086
FBgn0032843	0.306059	1.66209	4.03939	0.411471	0.680727	0.941384
FBgn0032845	594.054	0.365468	0.202733	1.80271	0.0714336	0.176026
FBgn0032846	310.232	0.206377	0.210811	0.978965	0.327597	0.696104
FBgn0032847	107.598	0.292765	0.368204	0.795117	0.426545	0.802996
FBgn0032848	14.1395	0.851332	0.663803	1.28251	0.199665	0.487621
FBgn0032849	111.665	0.0602637	0.258133	0.23346	0.815404	0.94899
FBgn0032850	539.843	-0.48962	0.279484	-1.75187	0.079796	0.197931
FBgn0032851	0.308718	1.67295	4.03842	0.414258	0.678685	0.941384
FBgn0032853	0.867347	-2.09078	2.52871	-0.826815	0.408342	0.782591
FBgn0032856	1.51914	-0.562315	2.13706	-0.263126	0.792454	0.94899
FBgn0032857	47.7157	0.523383	0.376841	1.38887	0.164872	0.410032
FBgn0032858	66.9813	0.0862453	0.301368	0.286179	0.774741	0.94899
FBgn0032859	311.108	0.0683507	0.219489	0.311408	0.75549	0.94899
FBgn0032860	1.3784	-1.80727	2.19428	-0.823626	0.410152	0.783667
FBgn0032863	182.43	0.276057	0.220156	1.25392	0.209872	0.507588
FBgn0032864	6101.23	-0.508494	0.202223	-2.51452	0.0119195	0.0191845
FBgn0032867	4.74125	0.308575	1.13199	0.272597	0.785163	0.94899
FBgn0032868	6.41227	-0.511959	1.19094	-0.429878	0.667284	0.941384
FBgn0032869	16.6266	0.93144	0.806336	1.15515	0.248028	0.577083
FBgn0032870	191.691	-0.18944	0.211352	-0.896324	0.37008	0.75009
FBgn0032871	60.5991	-0.245125	0.339856	-0.72126	0.470749	0.845159
FBgn0032873	223.132	-0.0379667	0.246108	-0.154269	0.877398	0.963709
FBgn0032876	1162.11	0.0650202	0.152928	0.425169	0.670714	0.941384
FBgn0032877	78.5645	-0.388433	0.305403	-1.27187	0.20342	0.494468
FBgn0032878	8.56894	0.522751	1.01573	0.514658	0.606792	0.91543
FBgn0032879	31.6239	0.510261	0.439975	1.15975	0.24615	0.574549
FBgn0032880	1922.27	0.063074	0.136952	0.460554	0.645118	0.935732
FBgn0032881	1345.3	0.0443276	0.15139	0.292803	0.769673	0.94899
FBgn0032882	798.123	0.0736267	0.136124	0.540882	0.588589	0.910563
FBgn0032883	368.789	0.0118043	0.170685	0.0691581	0.944864	0.98404
FBgn0032884	1275.26	-0.126056	0.157111	-0.802339	0.422357	0.79932
FBgn0032886	155.842	0.606695	0.310306	1.95515	0.0505652	0.120002
FBgn0032888	3.33678	0.69027	1.77039	0.389897	0.696613	0.948827
FBgn0032889	15229.6	-0.514325	0.224245	-2.29359	0.0218142	0.0427305
FBgn0032891	28.1323	-0.319765	0.480584	-0.665367	0.505816	0.861239
FBgn0032894	4.98007	0.315679	1.15156	0.274131	0.783984	0.94899
FBgn0032895	73.2151	-0.0325081	0.386595	-0.0840884	0.932986	0.98404
FBgn0032896	1975.33	-0.0496373	0.124663	-0.398173	0.690502	0.945081
FBgn0032897	519.736	0.172479	0.23328	0.739365	0.459685	0.835501
FBgn0032899	116.238	0.0996918	0.251812	0.395898	0.69218	0.946189
FBgn0032900	370.251	1.51879	0.263471	5.76454	8.18802e-09	6.27197e-12
FBgn0032901	430.879	-0.298309	0.208655	-1.42967	0.152811	0.380415
FBgn0032906	48.3781	0.248984	0.376628	0.661087	0.508556	0.862552
FBgn0032907	43.0047	-0.0358078	0.375445	-0.0953744	0.924017	0.980763
FBgn0032908	21.3232	0.188361	0.675235	0.278956	0.780278	0.94899
FBgn0032910	130.169	0.988934	0.573911	1.72315	0.0848617	0.2108
FBgn0032911	17.5912	-0.30579	0.785988	-0.389052	0.697238	0.948978
FBgn0032913	229.964	1.12226	1.08638	1.03303	0.301589	0.665904
FBgn0032914	3.5034	-0.326898	1.3546	-0.241325	0.809304	0.94899
FBgn0032915	1521.56	-0.675088	0.164227	-4.11071	3.94449e-05	4.63305e-06
FBgn0032916	42.3883	1.93818	0.475112	4.07942	4.51483e-05	5.65091e-06
FBgn0032919	623.004	0.196969	0.17752	1.10956	0.267188	0.609164
FBgn0032921	63.5931	-0.00465898	0.363375	-0.0128214	0.98977	0.993697
FBgn0032922	278.447	0.288618	0.174696	1.65212	0.0985099	0.245777
FBgn0032923	1180.91	0.218157	0.152075	1.43454	0.151419	0.376433
FBgn0032924	469.221	0.0316459	0.145494	0.217507	0.827813	0.94899
FBgn0032925	356.829	0.10497	0.194005	0.541072	0.588458	0.910511
FBgn0032929	13.1877	0.191649	0.657597	0.291439	0.770716	0.94899
FBgn0032934	0.499825	0.732322	3.47047	0.211015	0.832875	0.94899
FBgn0032935	2570.37	0.832848	0.143108	5.81972	5.8946e-09	3.77954e-12
FBgn0032938	598.74	-0.0117642	0.149614	-0.0786301	0.937327	0.98404
FBgn0032940	8367.78	-0.214145	0.171116	-1.25147	0.210765	0.509328
FBgn0032943	455.544	-0.0665483	0.234458	-0.283839	0.776534	0.94899
FBgn0032945	2457.28	-1.88751	0.332191	-5.68201	1.33124e-08	1.38424e-11
FBgn0032946	279.928	0.380178	1.15811	0.328274	0.742704	0.94899
FBgn0032949	6432.25	-0.153891	0.135312	-1.13731	0.25541	0.590174
FBgn0032955	1153.93	-0.39669	0.194685	-2.0376	0.0415902	0.0955942
FBgn0032956	1184.36	-0.114992	0.178661	-0.643636	0.519812	0.872663
FBgn0032957	60.6336	0.0627732	0.320547	0.195832	0.844742	0.94899
FBgn0032961	1174.11	0.167304	0.165366	1.01172	0.311673	0.679071
FBgn0032964	0.797765	1.70036	2.95712	0.575006	0.565288	0.902962
FBgn0032965	2.12384	0.911597	2.28895	0.398259	0.690439	0.945062
FBgn0032966	0.945568	0.875609	2.85819	0.30635	0.759338	0.94899
FBgn0032967	2.40127	1.74842	2.23144	0.78354	0.43331	0.80848
FBgn0032968	4.80392	1.77943	1.43453	1.24043	0.214817	0.516607
FBgn0032969	20.531	-0.301623	0.913497	-0.330185	0.74126	0.94899
FBgn0032971	5.47048	0.908406	0.986064	0.921245	0.356922	0.732692
FBgn0032972	2.01039	0.259957	2.02431	0.128417	0.897819	0.971865
FBgn0032973	37.8661	-1.15432	0.710177	-1.6254	0.104078	0.26252
FBgn0032974	454.493	-0.230241	0.156525	-1.47095	0.141304	0.354482
FBgn0032979	870.169	-0.00308861	0.171199	-0.0180411	0.985606	0.991819
FBgn0032981	10.8777	-0.766874	0.682967	-1.12286	0.261498	0.599989
FBgn0032986	963.785	-0.120426	0.268675	-0.448223	0.653992	0.941384
FBgn0032987	14367.9	0.182387	0.239356	0.761988	0.446067	0.820153
FBgn0032988	600.322	0.0238487	0.206386	0.115554	0.908006	0.975767
FBgn0032997	1111.68	-0.362041	0.175775	-2.05968	0.0394288	0.0892576
FBgn0033000	109.718	0.149485	0.525365	0.284535	0.776	0.94899
FBgn0033005	1609.95	-0.116574	0.212726	-0.548002	0.58369	0.908176
FBgn0033010	1510.81	-0.143956	0.248811	-0.578577	0.562875	0.902962
FBgn0033015	398.887	-0.0960762	0.184485	-0.520782	0.602519	0.914109
FBgn0033017	577.403	-0.206708	0.214796	-0.962346	0.335876	0.708325
FBgn0033019	71.9335	-0.110715	0.51296	-0.215835	0.829117	0.94899
FBgn0033020	11.1579	0.465797	0.756969	0.615345	0.538327	0.887568
FBgn0033021	824.032	-0.0130118	0.255681	-0.0508907	0.959413	0.98404
FBgn0033027	9.47132	-1.87809	0.846933	-2.21751	0.026588	0.0548993
FBgn0033028	1895.5	-0.068728	0.132679	-0.518003	0.604457	0.914257
FBgn0033029	1535.76	-0.0192367	0.126146	-0.152495	0.878796	0.964301
FBgn0033031	7.26711	0.693031	0.870667	0.795978	0.426045	0.802996
FBgn0033032	243.109	0.114322	0.302808	0.377539	0.705773	0.94899
FBgn0033033	22.631	-0.302422	0.633974	-0.477025	0.633344	0.92639
FBgn0033038	410.233	-0.261785	0.163428	-1.60183	0.109192	0.274321
FBgn0033041	8.6287	0.196665	0.894197	0.219935	0.825922	0.94899
FBgn0033042	7.03075	1.94507	1.21989	1.59446	0.110834	0.277298
FBgn0033043	4.63029	0.403421	1.30193	0.309864	0.756664	0.94899
FBgn0033047	174.938	1.70452	1.113	1.53146	0.125655	0.31519
FBgn0033048	19.9844	1.03888	1.07827	0.963467	0.335313	0.707551
FBgn0033050	1718.27	0.123954	0.156742	0.790815	0.429052	0.804517
FBgn0033051	16.7391	0.503927	0.591899	0.851373	0.394562	0.771043
FBgn0033052	1604.81	-0.548476	0.130667	-4.1975	2.69872e-05	2.66671e-06
FBgn0033054	8.9241	0.468093	0.86203	0.543012	0.587121	0.91013
FBgn0033055	584.813	0.560954	0.158297	3.54367	0.000394596	0.000140031
FBgn0033056	10.4301	0.532652	0.836669	0.636635	0.524363	0.876994
FBgn0033058	8.21312	-0.172701	0.871016	-0.198276	0.842829	0.94899
FBgn0033059	164.689	0.0499658	0.226309	0.220785	0.825259	0.94899
FBgn0033060	72.5216	0.130375	0.329331	0.395879	0.692194	0.946189
FBgn0033061	16.6291	0.347279	0.576093	0.602818	0.54663	0.894962
FBgn0033062	1352.56	0.0669434	0.132173	0.506484	0.612517	0.916807
FBgn0033063	1.63001	0.400053	1.65491	0.241736	0.808984	0.94899
FBgn0033065	17788.7	-0.0495136	0.196605	-0.251843	0.801162	0.94899
FBgn0033067	3.57176	-1.85717	1.63446	-1.13625	0.25585	0.590277
FBgn0033069	3.21969	1.04251	1.39718	0.746156	0.455573	0.83214
FBgn0033072	9.90815	0.439173	0.786075	0.558691	0.576372	0.902962
FBgn0033074	0.154359	0.784261	4.08047	0.192198	0.847587	0.94899
FBgn0033075	517.831	-0.164645	0.153606	-1.07187	0.28378	0.637406
FBgn0033076	0.185647	-1.13929	4.08047	-0.279206	0.780087	0.94899
FBgn0033079	1777.38	-0.328196	0.171586	-1.91272	0.0557844	0.133231
FBgn0033081	142.193	0.112216	0.250196	0.448512	0.653784	0.941384
FBgn0033085	40.0461	-0.0161545	0.487562	-0.0331333	0.973568	0.986983
FBgn0033086	241.621	-0.583256	0.181002	-3.22238	0.00127129	0.000813158
FBgn0033087	632.776	0.124417	0.143129	0.869259	0.384705	0.767732
FBgn0033088	93.2158	0.505382	0.298925	1.69066	0.0909009	0.226771
FBgn0033089	51.0125	0.304371	0.559386	0.544117	0.586361	0.910099
FBgn0033090	0.536618	-2.64428	3.98426	-0.663681	0.506894	0.861239
FBgn0033092	101.942	0.510933	0.426188	1.19885	0.230588	0.548136
FBgn0033093	622.959	0.24441	0.23902	1.02255	0.306521	0.672729
FBgn0033095	1660.42	0.0288941	0.148255	0.194895	0.845475	0.94899
FBgn0033100	135.223	-0.100509	0.357797	-0.280912	0.778778	0.94899
FBgn0033101	4416.36	0.193492	0.244838	0.790286	0.429361	0.804523
FBgn0033104	79.9245	-0.0119679	0.291998	-0.0409862	0.967307	0.984262
FBgn0033108	13.8547	-1.38367	0.889532	-1.55551	0.119825	0.299829
FBgn0033110	9.46271	0.646253	0.811661	0.79621	0.42591	0.802996
FBgn0033112	7.41607	0.26315	0.869974	0.30248	0.762286	0.94899
FBgn0033113	53.9423	0.513996	0.360886	1.42426	0.154371	0.384553
FBgn0033115	27.6845	0.782966	0.458647	1.70712	0.0877997	0.218746
FBgn0033117	125.395	0.180926	0.264648	0.68365	0.494196	0.858718
FBgn0033121	592.047	0.0682723	0.172795	0.395105	0.692765	0.946293
FBgn0033122	140.894	-0.112984	0.24858	-0.454519	0.649455	0.939505
FBgn0033124	6.75588	-1.40448	1.08925	-1.28941	0.197256	0.483837
FBgn0033127	826.882	0.0746643	0.149375	0.499843	0.617186	0.917786
FBgn0033128	193.223	0.175698	0.232497	0.7557	0.449829	0.82483
FBgn0033129	31.0332	-0.21872	0.488662	-0.447591	0.654449	0.941384
FBgn0033130	138.796	0.337738	0.357402	0.944981	0.344669	0.71819
FBgn0033131	0.468725	0.689405	4.04038	0.170629	0.864516	0.95742
FBgn0033132	69.4131	0.522775	0.402506	1.2988	0.194012	0.475693
FBgn0033133	4.90567	0.409127	1.02515	0.399091	0.689826	0.945062
FBgn0033134	288.107	-1.42948	0.199432	-7.16775	7.62395e-13	5.74005e-14
FBgn0033135	49.9865	0.598557	0.567361	1.05498	0.291432	0.651835
FBgn0033136	0.465878	2.26541	3.46382	0.65402	0.513099	0.864743
FBgn0033137	16.7429	0.348152	0.677271	0.514051	0.607216	0.91543
FBgn0033138	46.9571	-1.01054	0.424268	-2.38184	0.0172264	0.0310356
FBgn0033139	204.161	-0.647941	0.376618	-1.72042	0.0853556	0.211881
FBgn0033140	0.311519	1.68416	4.03741	0.41714	0.676576	0.941384
FBgn0033141	2.92104	0.477747	1.25251	0.381432	0.702882	0.94899
FBgn0033145	2.43993	0.847354	1.63453	0.518408	0.604174	0.914109
FBgn0033149	0.647754	-0.163817	2.78942	-0.0587279	0.953169	0.98404
FBgn0033153	189.67	0.00827815	0.29271	0.0282811	0.977438	0.988355
FBgn0033155	336.344	0.0297923	0.182301	0.163424	0.870185	0.96022
FBgn0033158	1.79727	1.17192	2.46871	0.474709	0.634994	0.928727
FBgn0033159	53.3787	-0.186365	0.416564	-0.447387	0.654596	0.941384
FBgn0033160	821.293	-0.157545	0.149773	-1.05189	0.292849	0.653479
FBgn0033166	1034.12	-0.0453214	0.140523	-0.32252	0.747059	0.94899
FBgn0033167	2.28135	1.11889	1.66557	0.671777	0.501726	0.859389
FBgn0033168	0.96309	0.80706	2.44991	0.329425	0.741835	0.94899
FBgn0033169	295.876	0.226798	0.166486	1.36227	0.173113	0.429093
FBgn0033170	4304.9	0.0804577	0.144165	0.558093	0.576781	0.903612
FBgn0033174	13.6326	0.250421	0.774521	0.323324	0.74645	0.94899
FBgn0033177	224.218	0.295385	0.226157	1.30611	0.191516	0.470044
FBgn0033178	1107.5	0.139636	0.118803	1.17536	0.239852	0.563594
FBgn0033179	2807	-0.0538742	0.157358	-0.342367	0.732075	0.94899
FBgn0033183	461.637	-0.189882	0.177326	-1.07081	0.284256	0.638158
FBgn0033184	581.095	-0.12444	0.143603	-0.866556	0.386186	0.768139
FBgn0033185	134.894	0.105402	0.231273	0.455748	0.648571	0.938653
FBgn0033186	57.5279	0.336641	0.388868	0.865695	0.386657	0.768404
FBgn0033187	241.711	0.0916939	0.199357	0.459949	0.645553	0.935979
FBgn0033188	3694.45	1.25498	0.180124	6.9673	3.23076e-12	5.74005e-14
FBgn0033190	46.5095	0.13309	0.39774	0.334615	0.737916	0.94899
FBgn0033191	938.296	-0.125333	0.12838	-0.976267	0.328932	0.698582
FBgn0033192	19.4099	0.291723	0.539889	0.540339	0.588963	0.910795
FBgn0033194	8463.59	0.442158	0.159986	2.76373	0.00571446	0.00704329
FBgn0033195	41.9804	0.530089	0.433169	1.22375	0.221048	0.529242
FBgn0033196	830.141	-0.607514	0.324929	-1.86968	0.061528	0.149036
FBgn0033199	4525	0.0134915	0.124581	0.108295	0.913762	0.977651
FBgn0033202	1.39469	3.84758	2.9898	1.2869	0.198129	0.485188
FBgn0033203	74.0479	-0.435264	0.4894	-0.889384	0.373797	0.754245
FBgn0033204	224.71	0.871139	0.249921	3.48565	0.000490939	0.0001944
FBgn0033205	609.051	0.387984	0.163208	2.37724	0.0174428	0.0316021
FBgn0033206	336.618	-0.0716821	0.179372	-0.399629	0.68943	0.945062
FBgn0033207	2.9455	3.87156	2.14357	1.80612	0.0708992	0.17451
FBgn0033208	104.647	-0.144253	0.275814	-0.523007	0.600969	0.914109
FBgn0033209	551.217	-0.0495801	0.163003	-0.304167	0.761	0.94899
FBgn0033210	114.985	0.215378	0.278507	0.77333	0.439327	0.81346
FBgn0033212	942.109	0.597843	0.138773	4.30806	1.64689e-05	1.22903e-06
FBgn0033214	296.263	-0.395897	0.21331	-1.85597	0.0634574	0.154701
FBgn0033215	214.968	1.25147	0.313075	3.99735	6.40543e-05	9.38048e-06
FBgn0033216	0.975477	-1.08973	2.88415	-0.377835	0.705553	0.94899
FBgn0033221	79.324	0.0572521	0.305456	0.187432	0.851322	0.951491
FBgn0033222	26.0739	0.418459	0.523331	0.799605	0.423939	0.801223
FBgn0033224	1940.71	0.300466	0.177655	1.69129	0.0907812	0.226516
FBgn0033225	662.72	-0.050835	0.223116	-0.227841	0.81977	0.94899
FBgn0033226	2745.29	0.198998	0.227855	0.873352	0.382471	0.766004
FBgn0033229	23.0035	-0.164085	0.545932	-0.300559	0.763751	0.94899
FBgn0033232	940.035	-0.25236	0.131206	-1.92339	0.0544309	0.129431
FBgn0033233	89.6648	0.143784	0.275097	0.522667	0.601206	0.914109
FBgn0033234	22.0016	-0.712601	0.686165	-1.03853	0.299024	0.662569
FBgn0033235	687.595	-0.330976	0.202198	-1.63689	0.101654	0.255093
FBgn0033236	621.918	0.196175	0.166923	1.17524	0.239897	0.563594
FBgn0033238	0.154359	0.784261	4.08047	0.192198	0.847587	0.94899
FBgn0033240	102.366	0.575126	0.295596	1.94565	0.0516968	0.122865
FBgn0033241	581.902	-0.0710104	0.165679	-0.428602	0.668213	0.941384
FBgn0033243	0.345466	-0.177512	4.08047	-0.0435028	0.965301	0.98404
FBgn0033244	748.217	-0.120395	0.145048	-0.830038	0.406517	0.782569
FBgn0033246	119833	-0.465716	0.185709	-2.50777	0.0121496	0.0195765
FBgn0033247	4.54045	-0.507111	1.30152	-0.38963	0.69681	0.948827
FBgn0033248	3.85122	0.83104	1.35141	0.614941	0.538594	0.887568
FBgn0033249	10.3987	-0.551782	0.734913	-0.750813	0.452765	0.829015
FBgn0033250	4194.4	-0.304299	0.190458	-1.59773	0.110104	0.276026
FBgn0033252	42.605	-0.0796797	0.436416	-0.182578	0.855129	0.954141
FBgn0033257	52.0642	0.0614647	0.442178	0.139004	0.889447	0.967881
FBgn0033258	82.704	0.173143	0.294122	0.588677	0.556078	0.901691
FBgn0033259	1287.62	0.0349156	0.132019	0.264474	0.791415	0.94899
FBgn0033260	747.921	-0.147326	0.153537	-0.959551	0.337281	0.708559
FBgn0033261	81.7088	-0.200263	0.331306	-0.604465	0.545535	0.894053
FBgn0033264	524.65	0.173149	0.181005	0.956595	0.338772	0.710196
FBgn0033265	198.608	0.445595	0.223536	1.99339	0.0462187	0.108523
FBgn0033266	554.618	0.542603	0.142121	3.81788	0.000134601	2.85349e-05
FBgn0033268	66.0977	0.154267	0.418381	0.368724	0.712333	0.94899
FBgn0033271	329.071	-0.454317	0.327569	-1.38693	0.165462	0.411832
FBgn0033272	765.121	-0.107111	0.137198	-0.7807	0.434979	0.810584
FBgn0033273	142.308	-0.0688238	0.23677	-0.290678	0.771298	0.94899
FBgn0033274	112.439	-0.323824	0.326833	-0.990794	0.321786	0.690929
FBgn0033278	0.165325	-1.13929	4.08047	-0.279206	0.780087	0.94899
FBgn0033279	12.6684	0.41779	0.751099	0.556239	0.578047	0.904674
FBgn0033280	1.18548	-0.630651	2.32454	-0.271301	0.78616	0.94899
FBgn0033283	4.88406	1.61371	1.4182	1.13786	0.255179	0.59
FBgn0033285	8.82379	0.635055	0.951902	0.667143	0.504681	0.861217
FBgn0033286	44.6804	0.476436	0.815778	0.584027	0.559202	0.902962
FBgn0033287	35.4948	0.289446	0.636842	0.454503	0.649467	0.939505
FBgn0033289	8.42404	-0.431264	0.849611	-0.507602	0.611733	0.916807
FBgn0033292	7.74523	-0.013468	0.887594	-0.0151736	0.987894	0.992788
FBgn0033294	9.30378	0.857824	0.920336	0.932077	0.351297	0.726797
FBgn0033296	94.3798	-1.5779	1.39021	-1.13501	0.25637	0.590612
FBgn0033297	38.4301	-2.1101	0.988039	-2.13564	0.0327085	0.0711363
FBgn0033301	6.01846	-1.3684	1.30227	-1.05079	0.293356	0.654724
FBgn0033302	158.292	0.189476	0.277795	0.682072	0.495194	0.858718
FBgn0033303	32.2876	-0.106759	0.51043	-0.209156	0.834327	0.94899
FBgn0033304	2705.87	0.129659	0.118167	1.09725	0.272532	0.616825
FBgn0033308	2.40477	-1.06515	1.73035	-0.61557	0.538178	0.887568
FBgn0033309	284.973	0.0496029	0.185468	0.267448	0.789124	0.94899
FBgn0033312	2.97399	-0.473931	1.36335	-0.347624	0.728123	0.94899
FBgn0033313	1582.13	0.347155	0.193035	1.7984	0.0721131	0.17775
FBgn0033315	66.9844	-0.0448602	0.313337	-0.143169	0.886157	0.966766
FBgn0033316	226.55	-0.159798	0.213158	-0.749667	0.453455	0.829423
FBgn0033317	738.979	0.164525	0.137263	1.19861	0.23068	0.548297
FBgn0033320	5515.23	-0.0527224	0.119699	-0.440456	0.659607	0.941384
FBgn0033321	595.005	0.199605	0.165755	1.20422	0.228506	0.543703
FBgn0033322	5.1049	-0.625488	1.33796	-0.467493	0.640147	0.932281
FBgn0033323	7.7904	0.914872	1.06298	0.860663	0.389424	0.769652
FBgn0033324	0.688318	-1.68073	3.12782	-0.53735	0.591026	0.912167
FBgn0033326	1.90589	2.11687	1.77889	1.19	0.234048	0.553374
FBgn0033327	0.185647	-1.13929	4.08047	-0.279206	0.780087	0.94899
FBgn0033330	10.9648	0.0316261	0.792612	0.0399011	0.968172	0.985095
FBgn0033337	421.782	0.0450037	0.201198	0.223679	0.823007	0.94899
FBgn0033339	1738.81	-0.00286959	0.166529	-0.0172318	0.986252	0.992079
FBgn0033340	100.969	-0.157015	0.268992	-0.583717	0.559411	0.902962
FBgn0033341	282.073	0.30691	0.174518	1.75861	0.0786431	0.19477
FBgn0033342	702.576	0.204358	0.14795	1.38127	0.167197	0.416565
FBgn0033347	3.56439	0.897358	1.25494	0.71506	0.474572	0.846241
FBgn0033348	12.7453	-0.965206	0.732241	-1.31815	0.187452	0.460839
FBgn0033349	490.358	0.287503	0.152529	1.88491	0.0594426	0.143618
FBgn0033350	464.64	0.29035	0.163055	1.78069	0.0749634	0.185542
FBgn0033351	400.591	-0.00656749	0.153266	-0.0428502	0.965821	0.984191
FBgn0033352	1542.12	0.251195	0.120207	2.08969	0.0366459	0.0814179
FBgn0033353	24.7845	-1.7269	0.503914	-3.42697	0.000610363	0.000273903
FBgn0033354	45.2528	-0.457749	0.412308	-1.11021	0.266909	0.608911
FBgn0033355	0.17637	-1.13929	4.08047	-0.279206	0.780087	0.94899
FBgn0033356	100.308	-0.434008	0.374519	-1.15884	0.246521	0.574565
FBgn0033357	613.646	-0.264822	0.190472	-1.39035	0.164423	0.408943
FBgn0033358	15.2516	0.487211	0.850279	0.573001	0.566644	0.902962
FBgn0033359	4.30789	0.412597	1.5288	0.269883	0.78725	0.94899
FBgn0033362	0.474043	0.711175	4.03842	0.176102	0.860213	0.956383
FBgn0033364	4.50563	0.454179	1.36447	0.332861	0.739239	0.94899
FBgn0033365	16.0806	0.481868	1.1071	0.435251	0.66338	0.941384
FBgn0033366	4209.68	-0.734345	0.225966	-3.2498	0.00115485	0.000712054
FBgn0033367	652.749	-0.798069	0.277921	-2.87156	0.00408445	0.00429199
FBgn0033368	2.80474	0.350728	1.36226	0.25746	0.796824	0.94899
FBgn0033369	6.9903	1.93311	1.30717	1.47885	0.13918	0.348167
FBgn0033371	15.3921	0.792693	0.62868	1.26089	0.20735	0.503123
FBgn0033372	17.0942	-0.803964	0.596766	-1.3472	0.177916	0.440195
FBgn0033373	2627.68	0.174533	0.159031	1.09748	0.272432	0.616825
FBgn0033374	847.24	0.788176	0.170552	4.62132	3.81306e-06	1.22751e-07
FBgn0033375	116.281	-0.00962376	0.246693	-0.039011	0.968882	0.985545
FBgn0033376	376.337	-0.191692	0.169009	-1.13421	0.256706	0.591375
FBgn0033377	1218.76	-0.509855	0.185178	-2.75332	0.00589933	0.00739536
FBgn0033378	330.732	-0.052643	0.192702	-0.273184	0.784712	0.94899
FBgn0033379	657.152	0.0140686	0.17016	0.0826784	0.934107	0.98404
FBgn0033380	198.758	-0.0530586	0.199374	-0.266126	0.790142	0.94899
FBgn0033381	257.773	-0.304644	0.22366	-1.36209	0.173171	0.429093
FBgn0033382	2580.65	-0.0908626	0.149407	-0.608153	0.543086	0.891208
FBgn0033387	1006.31	-0.213597	0.25511	-0.837275	0.402438	0.778983
FBgn0033388	6.27628	-0.0313153	0.902903	-0.0346829	0.972333	0.986717
FBgn0033389	46.6906	0.19841	0.387418	0.512134	0.608557	0.916663
FBgn0033391	918.415	0.472797	0.223453	2.11587	0.0343563	0.0754268
FBgn0033392	141.6	-0.104968	0.267503	-0.392398	0.694764	0.947775
FBgn0033395	2.03636	-0.230303	1.73876	-0.132453	0.894626	0.970114
FBgn0033397	46.6376	-0.483856	0.543096	-0.890922	0.372971	0.753693
FBgn0033400	255.291	-0.0633605	0.177908	-0.356143	0.721734	0.94899
FBgn0033401	879.68	0.238758	0.128128	1.86343	0.0624019	0.151686
FBgn0033402	1173.37	0.287905	0.171313	1.68058	0.0928442	0.23289
FBgn0033403	1.075	-3.64572	2.60743	-1.3982	0.162052	0.404317
FBgn0033404	0.185647	-1.13929	4.08047	-0.279206	0.780087	0.94899
FBgn0033405	6.34	-0.475685	0.969573	-0.490613	0.6237	0.92253
FBgn0033408	7.44613	0.899866	0.932703	0.964794	0.334648	0.707211
FBgn0033412	0.311519	1.68416	4.03741	0.41714	0.676576	0.941384
FBgn0033413	1233.01	-0.0913331	0.191804	-0.476178	0.633947	0.927374
FBgn0033421	580.155	-0.0163117	0.160469	-0.10165	0.919034	0.978715
FBgn0033422	0.350971	-2.03412	4.03795	-0.50375	0.614437	0.916807
FBgn0033423	2.94565	0.461262	1.36963	0.336779	0.736283	0.94899
FBgn0033426	400.705	-0.111436	0.163765	-0.680465	0.49621	0.858718
FBgn0033427	127.654	0.0996318	0.2316	0.430188	0.667059	0.941384
FBgn0033428	1677.73	-0.0872022	0.151784	-0.574514	0.56562	0.902962
FBgn0033429	61.9575	0.546479	0.3261	1.6758	0.093777	0.234848
FBgn0033431	857.265	-0.394186	0.268331	-1.46903	0.141824	0.355671
FBgn0033434	659.691	-0.039552	0.198663	-0.199091	0.842192	0.94899
FBgn0033437	339.105	-0.533563	0.382297	-1.39568	0.162812	0.404913
FBgn0033438	56.7763	-0.324	0.422119	-0.767557	0.44275	0.816812
FBgn0033439	272.567	-0.522947	0.230653	-2.26725	0.023375	0.0462
FBgn0033440	36.5078	-0.0858999	0.458237	-0.187457	0.851302	0.951491
FBgn0033442	5.53183	1.37763	1.24128	1.10984	0.267066	0.608911
FBgn0033443	47.7691	-0.289198	0.39523	-0.73172	0.464339	0.840499
FBgn0033446	47244.9	0.359818	0.208388	1.72667	0.0842265	0.209014
FBgn0033447	25.3021	1.47895	0.597731	2.47427	0.0133509	0.022068
FBgn0033448	3949.4	0.51219	0.135566	3.77816	0.000157992	3.62668e-05
FBgn0033449	71.1579	0.139879	0.326617	0.428267	0.668456	0.941384
FBgn0033450	126.847	-0.278269	0.29546	-0.941815	0.346288	0.71911
FBgn0033451	1176.46	-0.303511	0.178345	-1.70183	0.0887879	0.220902
FBgn0033453	483.921	-0.00779911	0.261846	-0.0297851	0.976238	0.988172
FBgn0033454	286.808	0.419051	0.18847	2.22343	0.0261866	0.0538384
FBgn0033457	14.0747	0.0428812	0.681455	0.0629259	0.949826	0.98404
FBgn0033459	27.8708	0.366966	0.466885	0.785989	0.431874	0.807748
FBgn0033460	2030.93	0.0326042	0.12997	0.250859	0.801923	0.94899
FBgn0033463	13144	-0.635078	0.222054	-2.86001	0.00423627	0.00450132
FBgn0033464	63.3701	-0.219106	0.370468	-0.591432	0.554231	0.90106
FBgn0033465	15665.4	-0.559281	0.205009	-2.72808	0.00637044	0.00829216
FBgn0033466	6272.23	-0.265209	0.15707	-1.68848	0.0913198	0.228038
FBgn0033467	30.171	-0.205239	0.634681	-0.323373	0.746413	0.94899
FBgn0033468	165.235	0.270397	0.238694	1.13282	0.257291	0.592404
FBgn0033471	141.921	0.16333	0.224999	0.725916	0.46789	0.841887
FBgn0033473	256.844	0.221342	0.218458	1.0132	0.310964	0.677933
FBgn0033474	324.953	-0.020714	0.173369	-0.119479	0.904896	0.974696
FBgn0033475	211.753	0.0667751	0.288495	0.23146	0.816958	0.94899
FBgn0033476	1781.86	-0.0410384	0.597651	-0.068666	0.945255	0.98404
FBgn0033479	165.872	0.0202322	0.210677	0.0960344	0.923493	0.980763
FBgn0033480	122.513	-0.0542747	0.291217	-0.186372	0.852153	0.951951
FBgn0033481	3.56521	-0.916717	1.4444	-0.63467	0.525644	0.877437
FBgn0033482	2080.54	-0.254497	0.142501	-1.78593	0.07411	0.183383
FBgn0033483	370.492	-0.273266	0.25486	-1.07222	0.283622	0.637406
FBgn0033484	40.742	0.0412673	0.463185	0.0890947	0.929007	0.983145
FBgn0033485	300.283	0.0824352	0.340353	0.242205	0.808621	0.94899
FBgn0033486	448.409	0.283385	0.201964	1.40314	0.160574	0.401144
FBgn0033490	2.19752	-0.466662	2.05658	-0.226911	0.820493	0.94899
FBgn0033491	71.226	-0.397084	0.292981	-1.35532	0.175315	0.434182
FBgn0033494	2042.06	0.364907	0.150751	2.4206	0.015495	0.0269044
FBgn0033497	2.26972	0.636531	1.93204	0.329461	0.741807	0.94899
FBgn0033498	7.67471	0.484777	0.942201	0.514515	0.606892	0.91543
FBgn0033499	4.90757	-0.177816	1.10092	-0.161516	0.871687	0.961213
FBgn0033500	763.225	0.251782	0.18111	1.39022	0.164463	0.408943
FBgn0033501	2.57817	-0.780658	1.88397	-0.414368	0.678604	0.941384
FBgn0033502	16.3825	-0.431418	0.660043	-0.653621	0.513356	0.865108
FBgn0033504	3949.33	0.283013	0.153517	1.84353	0.0652521	0.159568
FBgn0033507	55.3555	0.415188	0.369224	1.12449	0.260806	0.59879
FBgn0033512	9.20843	0.387053	0.885129	0.437284	0.661905	0.941384
FBgn0033518	3167.03	-0.0327079	0.127784	-0.255963	0.797979	0.94899
FBgn0033519	550.145	-0.146811	0.221284	-0.663448	0.507044	0.861305
FBgn0033520	2157.14	-0.123952	0.132261	-0.937172	0.34867	0.723225
FBgn0033521	271.456	-0.00429628	0.260921	-0.0164658	0.986863	0.992322
FBgn0033523	125.054	-0.345294	0.241722	-1.42848	0.153155	0.381025
FBgn0033524	1.10543	0.284921	2.73478	0.104184	0.917023	0.978118
FBgn0033526	55.0064	-0.548007	0.398435	-1.3754	0.169007	0.419639
FBgn0033527	42.7618	-0.0345833	0.374389	-0.0923725	0.926402	0.981559
FBgn0033528	133.272	0.128343	0.355309	0.361214	0.71794	0.94899
FBgn0033529	336.648	-0.272283	0.173572	-1.5687	0.116718	0.291135
FBgn0033538	118.55	0.296471	0.278302	1.06529	0.286746	0.643018
FBgn0033539	148.39	-0.10619	0.220824	-0.480882	0.6306	0.924338
FBgn0033540	508.675	0.053657	0.187271	0.28652	0.77448	0.94899
FBgn0033541	12.3212	-0.0567229	0.644647	-0.0879907	0.929884	0.983568
FBgn0033542	4.44431	1.65883	1.46421	1.13292	0.257248	0.592404
FBgn0033543	2621.99	0.0785665	0.138182	0.568571	0.569647	0.902962
FBgn0033544	997.017	0.0183854	0.229116	0.0802451	0.936042	0.98404
FBgn0033547	49.2239	-0.153519	0.334494	-0.45896	0.646263	0.935979
FBgn0033548	30.5144	0.516787	0.629978	0.820327	0.41203	0.785384
FBgn0033549	5.26583	-0.53233	1.06166	-0.501411	0.616082	0.91754
FBgn0033550	160.607	-0.259513	0.20484	-1.26691	0.205188	0.498721
FBgn0033551	295.049	-0.00722862	0.245292	-0.0294694	0.97649	0.988172
FBgn0033554	34.1383	-0.272616	0.679973	-0.400922	0.688478	0.9448
FBgn0033555	432.975	0.00852815	0.270624	0.0315129	0.97486	0.987338
FBgn0033556	246.244	-0.13921	0.268065	-0.519316	0.603541	0.914109
FBgn0033557	156.845	0.260056	0.214998	1.20958	0.226442	0.538952
FBgn0033558	7.45839	0.404245	0.949536	0.425729	0.670305	0.941384
FBgn0033564	827.577	-0.311036	0.175528	-1.772	0.0763944	0.189084
FBgn0033566	115.484	0.0991458	0.237567	0.417338	0.676431	0.941384
FBgn0033569	80.6217	-0.200334	0.276411	-0.724768	0.468594	0.84306
FBgn0033570	1021.73	-0.393687	0.129477	-3.04059	0.00236119	0.00191026
FBgn0033571	153.641	0.0168778	0.310677	0.0543259	0.956676	0.98404
FBgn0033572	1.99883	4.3679	2.18947	1.99496	0.0460476	0.107989
FBgn0033574	53.2759	-0.653914	0.397914	-1.64335	0.10031	0.251135
FBgn0033578	1.37786	-1.73506	3.09456	-0.56068	0.575015	0.902962
FBgn0033579	263.645	-0.0619469	0.258439	-0.239697	0.810565	0.94899
FBgn0033581	132.788	-0.35322	0.324013	-1.09014	0.27565	0.624168
FBgn0033582	2.91772	-0.184123	1.88112	-0.0978798	0.922028	0.980396
FBgn0033584	20.2471	-0.257634	0.593152	-0.434348	0.664036	0.941384
FBgn0033592	1.14373	-1.45699	2.39022	-0.609562	0.542152	0.890399
FBgn0033593	8.40292	-0.405576	0.94154	-0.430758	0.666644	0.941384
FBgn0033594	0.154359	0.784261	4.08047	0.192198	0.847587	0.94899
FBgn0033599	1.07786	3.47641	3.20213	1.08566	0.277631	0.627138
FBgn0033602	3.78626	-0.289872	1.14969	-0.252131	0.80094	0.94899
FBgn0033603	4.12282	-0.691516	1.37704	-0.502174	0.615545	0.917075
FBgn0033605	71.7613	0.232239	0.30458	0.76249	0.445767	0.820064
FBgn0033607	286.593	-0.115729	0.173765	-0.66601	0.505405	0.861239
FBgn0033608	713.068	-0.538024	0.168945	-3.18462	0.00144945	0.000962187
FBgn0033609	394.966	0.125682	0.177702	0.707263	0.479403	0.848259
FBgn0033610	25.1698	0.158906	0.558562	0.284492	0.776034	0.94899
FBgn0033615	147.917	0.203172	0.235077	0.864278	0.387435	0.769027
FBgn0033616	152.337	0.0923588	0.211386	0.43692	0.66217	0.941384
FBgn0033623	1.35026	-0.870539	2.61137	-0.333364	0.738859	0.94899
FBgn0033624	530.296	-0.0666722	0.157309	-0.42383	0.67169	0.941384
FBgn0033627	39.9678	-0.032633	0.470808	-0.0693127	0.944741	0.98404
FBgn0033628	0.639277	2.7191	3.97106	0.684727	0.493516	0.858645
FBgn0033629	1.15734	0.29304	2.72869	0.107392	0.914478	0.977691
FBgn0033631	172.722	-0.637029	0.277144	-2.29855	0.0215304	0.0419674
FBgn0033633	17.5038	0.0716247	0.63715	0.112414	0.910495	0.976646
FBgn0033635	50.0551	-0.159248	0.418285	-0.380716	0.703414	0.94899
FBgn0033636	347.122	-0.0173732	0.223	-0.0779067	0.937902	0.98404
FBgn0033638	4279.76	-0.055137	0.214931	-0.256533	0.797539	0.94899
FBgn0033639	1002.65	0.0740738	0.126193	0.586989	0.557211	0.902406
FBgn0033644	33.2519	-0.831432	0.694902	-1.19647	0.231512	0.549365
FBgn0033645	1.32777	-0.203799	1.98648	-0.102593	0.918286	0.978193
FBgn0033648	0.185647	-1.13929	4.08047	-0.279206	0.780087	0.94899
FBgn0033649	137.837	-0.301434	0.295566	-1.01985	0.307798	0.674375
FBgn0033652	9.37327	-0.000862197	0.873081	-0.000987534	0.999212	0.999385
FBgn0033653	253.722	0.0128719	0.193235	0.0666129	0.94689	0.98404
FBgn0033654	8.33698	-0.291648	0.804578	-0.362486	0.716989	0.94899
FBgn0033656	975.982	-0.0503259	0.165008	-0.30499	0.760373	0.94899
FBgn0033657	11.2498	0.551235	0.677095	0.814118	0.415577	0.790253
FBgn0033658	5.68525	-0.86767	0.948042	-0.915223	0.360075	0.736334
FBgn0033659	6.72254	-0.320102	1.06828	-0.299641	0.764451	0.94899
FBgn0033661	782.14	0.135012	0.180161	0.749394	0.45362	0.829423
FBgn0033663	8508.55	0.282303	0.122657	2.30157	0.0213593	0.0415175
FBgn0033665	1.2441	-2.69324	2.32802	-1.15688	0.247321	0.575797
FBgn0033667	0.918956	-3.41783	3.34448	-1.02193	0.306813	0.673361
FBgn0033668	3.04585	0.309147	1.50275	0.205722	0.837008	0.94899
FBgn0033669	1829.99	-0.313649	0.191405	-1.63866	0.101283	0.253746
FBgn0033672	245.877	-0.0861864	0.184379	-0.467441	0.640184	0.932281
FBgn0033673	193.103	0.259938	0.202459	1.28391	0.199174	0.487199
FBgn0033677	121.92	-0.0824621	0.303143	-0.272023	0.785604	0.94899
FBgn0033679	87.118	0.0877109	0.430697	0.203649	0.838628	0.94899
FBgn0033680	3.57245	-0.897111	1.39028	-0.645276	0.518749	0.871803
FBgn0033683	953.197	0.139919	0.289587	0.483166	0.628978	0.92347
FBgn0033685	1.55465	4.00384	2.26857	1.76492	0.0775769	0.191827
FBgn0033686	547.152	0.000606084	0.150713	0.00402145	0.996791	0.997556
FBgn0033687	1.79009	0.599776	1.80047	0.333122	0.739042	0.94899
FBgn0033688	2310.53	-0.147199	0.181967	-0.808932	0.418555	0.793078
FBgn0033690	112.966	-0.0626635	0.230443	-0.271926	0.785679	0.94899
FBgn0033691	293.09	-0.0755529	0.197168	-0.383191	0.701578	0.94899
FBgn0033692	543.881	-0.176669	0.150813	-1.17144	0.24142	0.56577
FBgn0033693	72.9978	0.356633	0.282975	1.2603	0.207562	0.503167
FBgn0033696	417.382	-1.0607	0.274836	-3.85941	0.000113661	2.20464e-05
FBgn0033697	329.622	-0.421411	0.20866	-2.0196	0.0434248	0.101055
FBgn0033698	1595.3	-0.292478	0.145935	-2.00416	0.0450528	0.105691
FBgn0033699	10226.2	0.123683	0.157153	0.787027	0.431266	0.806818
FBgn0033701	0.1517	0.784261	4.08047	0.192198	0.847587	0.94899
FBgn0033702	24.3942	0.259377	0.626997	0.413681	0.679108	0.941384
FBgn0033705	12.7908	1.06596	1.05339	1.01193	0.31157	0.679008
FBgn0033706	5.39219	-0.0974823	1.14197	-0.085363	0.931973	0.98404
FBgn0033708	1.14365	-2.57815	3.2424	-0.795135	0.426535	0.802996
FBgn0033710	3747.57	-0.280628	0.192638	-1.45677	0.145181	0.361538
FBgn0033712	122.205	-0.127168	0.25309	-0.50246	0.615344	0.916969
FBgn0033713	417.838	0.10864	0.157782	0.688543	0.491111	0.857744
FBgn0033715	86.6747	-0.0287205	0.354162	-0.0810942	0.935367	0.98404
FBgn0033716	351.014	-0.230903	0.246287	-0.937537	0.348482	0.723038
FBgn0033717	5041.3	0.47569	0.124486	3.82124	0.000132782	2.81084e-05
FBgn0033720	1.09987	2.2922	2.77167	0.827009	0.408232	0.782591
FBgn0033721	0.159819	0.784261	4.08047	0.192198	0.847587	0.94899
FBgn0033723	73.2511	-0.235209	0.556864	-0.422381	0.672747	0.941384
FBgn0033724	10.8023	-0.16069	0.765682	-0.209865	0.833773	0.94899
FBgn0033725	1.58333	1.8148	1.913	0.948666	0.342791	0.71542
FBgn0033728	206.629	-0.862719	0.94993	-0.908191	0.363777	0.741274
FBgn0033729	0.159819	0.784261	4.08047	0.192198	0.847587	0.94899
FBgn0033732	0.1517	0.784261	4.08047	0.192198	0.847587	0.94899
FBgn0033733	438.31	2.21899	0.741086	2.99424	0.00275125	0.00237634
FBgn0033734	236.355	-0.0480857	0.242612	-0.1982	0.842889	0.94899
FBgn0033735	918.29	-0.0490012	0.135303	-0.362159	0.717233	0.94899
FBgn0033736	1.50406	-1.1771	1.88014	-0.626069	0.53127	0.881224
FBgn0033737	207.059	-0.197034	0.216545	-0.909901	0.362875	0.740064
FBgn0033738	1434.74	0.0733308	0.122685	0.597714	0.550031	0.897435
FBgn0033739	1078.44	0.454291	0.18962	2.39579	0.0165844	0.0294133
FBgn0033740	504.207	0.0519835	0.249423	0.208415	0.834905	0.94899
FBgn0033741	108.547	0.281995	0.52003	0.542267	0.587634	0.91013
FBgn0033742	1417.99	-0.0858526	0.190138	-0.451528	0.651609	0.940641
FBgn0033744	246.593	0.0732217	0.20403	0.358878	0.719687	0.94899
FBgn0033748	19.0631	0.201506	0.561309	0.358993	0.719601	0.94899
FBgn0033749	78.9781	0.0344769	0.379965	0.0907371	0.927702	0.982373
FBgn0033750	170.872	-0.118085	0.210426	-0.561173	0.574679	0.902962
FBgn0033751	690.512	-0.252069	0.159434	-1.58103	0.113872	0.284936
FBgn0033752	157.866	0.272998	0.214659	1.27178	0.203453	0.494468
FBgn0033753	28.8634	0.646686	0.994429	0.650308	0.515493	0.867429
FBgn0033754	36.8904	-0.288502	0.39922	-0.722664	0.469886	0.844556
FBgn0033755	1410.49	0.136442	0.140002	0.974572	0.329773	0.699701
FBgn0033756	4.57867	-0.5472	1.17655	-0.465088	0.641869	0.932867
FBgn0033757	326.737	-0.0582708	0.17069	-0.341384	0.732814	0.94899
FBgn0033760	39.5251	0.525834	0.424833	1.23774	0.215812	0.519079
FBgn0033761	404.547	-0.47039	0.185921	-2.53006	0.0114044	0.0180114
FBgn0033762	1101.21	-0.403946	0.120001	-3.36618	0.00076217	0.000382241
FBgn0033763	31.3538	-0.766955	0.436124	-1.75857	0.0786503	0.19477
FBgn0033766	377.327	-0.0961274	0.228573	-0.420554	0.674081	0.941384
FBgn0033767	2.60126	0.180274	1.55041	0.116275	0.907435	0.97559
FBgn0033769	172.37	-0.252831	0.285245	-0.886363	0.375422	0.756093
FBgn0033770	0.1517	0.784261	4.08047	0.192198	0.847587	0.94899
FBgn0033773	35.9696	0.446294	0.427263	1.04454	0.296235	0.657917
FBgn0033774	112.23	-1.45644	1.43615	-1.01413	0.310521	0.677126
FBgn0033775	727.618	0.465456	0.241115	1.93044	0.053553	0.127288
FBgn0033777	2145.23	-0.313876	0.206743	-1.5182	0.128965	0.322404
FBgn0033778	4.05447	1.49364	1.35085	1.10571	0.268854	0.611981
FBgn0033781	452.671	0.418939	0.184385	2.27209	0.0230813	0.0457066
FBgn0033782	4667.36	0.507336	0.180633	2.80866	0.00497489	0.00574197
FBgn0033783	1045.19	0.287172	0.165082	1.73957	0.0819343	0.203488
FBgn0033784	256.558	0.122	0.217357	0.561292	0.574599	0.902962
FBgn0033785	7.94415	0.880102	0.940878	0.935405	0.34958	0.723543
FBgn0033787	27.7018	0.269141	0.601869	0.447175	0.654749	0.941384
FBgn0033788	39.2742	0.199676	0.612822	0.32583	0.744553	0.94899
FBgn0033789	2.66171	-0.911122	1.34553	-0.677146	0.498314	0.858718
FBgn0033791	4.65076	0.236131	1.19501	0.197597	0.843361	0.94899
FBgn0033792	0.774597	2.99932	2.92458	1.02556	0.305101	0.670501
FBgn0033793	2.12994	-0.393453	1.54535	-0.254604	0.799029	0.94899
FBgn0033794	18.0744	-0.379106	0.787224	-0.481573	0.630109	0.924088
FBgn0033798	75.3871	0.199355	0.57582	0.34621	0.729185	0.94899
FBgn0033799	812.062	-0.178	0.180315	-0.98716	0.323564	0.693826
FBgn0033802	549.237	-0.140071	0.197811	-0.708106	0.47888	0.847612
FBgn0033806	105.434	0.273142	0.321635	0.849231	0.395753	0.772011
FBgn0033807	34.3272	-0.0749047	0.466666	-0.16051	0.872479	0.961596
FBgn0033808	131.915	0.0265186	0.260767	0.101695	0.918999	0.978715
FBgn0033809	67.2514	0.626258	0.356549	1.75644	0.0790131	0.195446
FBgn0033810	152.873	0.23602	0.294909	0.800315	0.423528	0.801048
FBgn0033812	1171.44	0.0381358	0.13319	0.286326	0.774629	0.94899
FBgn0033813	142.334	0.476297	0.284054	1.67678	0.0935857	0.23436
FBgn0033814	4327.37	0.680856	0.141141	4.82394	1.40753e-06	2.40381e-08
FBgn0033815	1.67306	0.401047	2.16038	0.185637	0.852729	0.952123
FBgn0033816	390.188	-0.147123	0.201629	-0.729673	0.46559	0.840945
FBgn0033817	0.371293	-2.10546	4.03172	-0.522224	0.601515	0.914109
FBgn0033818	13.5611	0.121289	0.800412	0.151534	0.879555	0.964503
FBgn0033819	36.0744	0.834967	0.484706	1.72262	0.0849565	0.210951
FBgn0033820	74823.1	-0.0172701	0.161507	-0.106931	0.914844	0.977691
FBgn0033821	3375.93	0.111591	0.229302	0.486658	0.626501	0.92253
FBgn0033826	4.88925	-0.513117	1.40366	-0.365555	0.714697	0.94899
FBgn0033827	0.3034	1.65118	4.04039	0.408668	0.682783	0.941384
FBgn0033828	2.29118	-0.545298	1.53982	-0.354131	0.723241	0.94899
FBgn0033830	75.6789	-0.386813	0.575718	-0.671879	0.501661	0.859361
FBgn0033834	20.3266	0.990288	0.81419	1.21629	0.223876	0.535624
FBgn0033836	326.056	-0.103358	0.170452	-0.606377	0.544264	0.892474
FBgn0033842	140.924	-0.0913649	0.272514	-0.335266	0.737424	0.94899
FBgn0033844	5161.65	-0.243096	0.172311	-1.41079	0.158305	0.395229
FBgn0033845	23.2539	0.290823	0.632093	0.460094	0.645449	0.935979
FBgn0033846	1677.39	-0.290838	0.180754	-1.60902	0.107611	0.270985
FBgn0033848	2.05595	2.21061	2.28367	0.968007	0.333041	0.704194
FBgn0033850	0.1517	0.784261	4.08047	0.192198	0.847587	0.94899
FBgn0033853	8732.84	-0.0414299	0.104433	-0.396712	0.69158	0.945899
FBgn0033855	4.51198	-0.276377	1.11588	-0.247676	0.804385	0.94899
FBgn0033856	2.66656	-0.918703	1.45081	-0.633236	0.52658	0.878287
FBgn0033859	540.594	0.0958211	0.15923	0.601776	0.547323	0.895112
FBgn0033860	16.9342	0.423934	0.933611	0.45408	0.649771	0.939766
FBgn0033861	1.08805	-2.46923	3.29391	-0.749634	0.453475	0.829423
FBgn0033862	10.1952	0.70418	0.87591	0.803941	0.421431	0.79791
FBgn0033863	10.3903	0.378805	1.01189	0.374354	0.708141	0.94899
FBgn0033864	3.22483	0.682073	1.5501	0.440018	0.659924	0.941384
FBgn0033865	0.865658	-0.840811	3.5065	-0.239786	0.810496	0.94899
FBgn0033866	4.58311	-0.957474	1.06684	-0.897488	0.369459	0.749333
FBgn0033867	55.6592	0.776769	0.902706	0.860489	0.38952	0.769652
FBgn0033868	131.003	0.661923	0.441314	1.49989	0.133643	0.333299
FBgn0033869	0.308718	1.67295	4.03842	0.414258	0.678685	0.941384
FBgn0033871	97.5343	-0.0722991	0.527371	-0.137093	0.890957	0.968706
FBgn0033872	120.276	-0.581538	0.265411	-2.19109	0.0284456	0.0599621
FBgn0033873	23.0623	-3.05055	1.01355	-3.00975	0.00261461	0.00221855
FBgn0033874	1.33172	-0.230798	2.25332	-0.102426	0.918419	0.978233
FBgn0033875	9642.51	0.78356	0.344352	2.27546	0.0228781	0.0452021
FBgn0033876	19.4206	0.765322	0.663793	1.15295	0.24893	0.578804
FBgn0033879	4961.12	-0.741785	0.135817	-5.46166	4.71708e-08	1.04463e-10
FBgn0033880	5.50901	0.331882	1.03783	0.319786	0.749131	0.94899
FBgn0033883	2613.72	-0.413486	0.196622	-2.10295	0.0354706	0.0780857
FBgn0033884	99.5084	0.0409485	0.30653	0.133587	0.893729	0.969907
FBgn0033885	7.14713	-0.00861825	0.943249	-0.00913677	0.99271	0.995168
FBgn0033886	3275.65	-0.119419	0.139893	-0.853643	0.393303	0.770629
FBgn0033887	14.8462	-0.80948	0.693333	-1.16752	0.243001	0.567671
FBgn0033888	28.3276	0.496378	0.526214	0.943299	0.345528	0.71819
FBgn0033889	3239.54	0.23181	0.139937	1.65653	0.0976144	0.243092
FBgn0033890	76.6876	0.088482	0.289025	0.30614	0.759498	0.94899
FBgn0033891	335.055	-0.442115	0.211669	-2.08871	0.036734	0.0815817
FBgn0033893	0.50533	-1.07225	3.45725	-0.310144	0.756451	0.94899
FBgn0033897	888.159	0.149523	0.131341	1.13844	0.254937	0.589761
FBgn0033899	205.152	-0.081025	0.204747	-0.395732	0.692303	0.946293
FBgn0033900	319.84	-0.209666	0.182323	-1.14997	0.250157	0.581427
FBgn0033901	114.272	-0.199124	0.30705	-0.648506	0.516658	0.868756
FBgn0033902	4373.85	0.113821	0.131289	0.86695	0.38597	0.767868
FBgn0033903	459.685	-0.272928	0.159649	-1.70955	0.08735	0.217449
FBgn0033904	43.5461	0.411915	0.450597	0.914153	0.360636	0.736334
FBgn0033905	331.129	-0.443944	0.218756	-2.0294	0.0424177	0.0980524
FBgn0033906	2243.89	0.317907	0.134879	2.35698	0.0184242	0.0338634
FBgn0033907	142.863	-0.0307092	0.241493	-0.127164	0.898811	0.972157
FBgn0033911	2.95637	0.171706	1.30666	0.131408	0.895453	0.970772
FBgn0033912	20581.8	0.177887	0.226163	0.786543	0.43155	0.807292
FBgn0033913	11091.6	-0.188737	0.175021	-1.07837	0.28087	0.631818
FBgn0033915	5271.21	0.50901	0.154321	3.29839	0.000972421	0.000547782
FBgn0033916	934.658	-0.380911	0.141871	-2.68492	0.00725479	0.00991076
FBgn0033917	49.847	0.0879118	0.367669	0.239106	0.811024	0.94899
FBgn0033918	1009.35	0.0172659	0.124227	0.138987	0.889461	0.967881
FBgn0033919	2310.85	0.179644	0.161983	1.10903	0.267417	0.609431
FBgn0033921	7.11057	0.393647	1.08459	0.362947	0.716645	0.94899
FBgn0033924	1086.69	0.0990379	0.134598	0.735805	0.461849	0.837313
FBgn0033925	179.531	0.112395	0.222254	0.505704	0.613065	0.916807
FBgn0033926	407.308	0.234227	0.256941	0.911601	0.361979	0.738942
FBgn0033927	0.85807	-2.07554	2.53318	-0.819344	0.41259	0.785713
FBgn0033928	56.5399	-2.31188	0.366072	-6.31537	2.69524e-10	5.74005e-14
FBgn0033929	483.327	0.0641669	0.148011	0.433529	0.664631	0.941384
FBgn0033931	0.165325	-1.13929	4.08047	-0.279206	0.780087	0.94899
FBgn0033932	0.3034	1.65118	4.04039	0.408668	0.682783	0.941384
FBgn0033933	1.67668	4.11469	2.73932	1.50209	0.133075	0.332169
FBgn0033934	579.68	0.000633379	0.254345	0.00249024	0.998013	0.998439
FBgn0033935	146.371	0.143872	0.224987	0.63947	0.522517	0.876039
FBgn0033936	49.2123	-1.58794	0.465567	-3.41076	0.000647819	0.000297506
FBgn0033942	529.06	-0.257084	0.367138	-0.70024	0.483777	0.851319
FBgn0033943	7.24448	-0.0393556	0.853388	-0.046117	0.963217	0.98404
FBgn0033945	133.243	0.431487	0.522977	0.82506	0.409337	0.783422
FBgn0033948	43.2266	0.190701	0.395346	0.482364	0.629548	0.924088
FBgn0033949	71.0488	-0.371328	0.319172	-1.16341	0.244664	0.571697
FBgn0033951	62.1355	0.148981	0.385302	0.386661	0.699007	0.94899
FBgn0033952	7.14352	0.845821	1.12203	0.753832	0.45095	0.826868
FBgn0033953	47.9107	0.323452	0.569772	0.567688	0.570247	0.902962
FBgn0033954	57.8934	0.634903	0.557394	1.13905	0.25468	0.589565
FBgn0033955	4.303	1.88399	1.69345	1.11252	0.265914	0.608232
FBgn0033958	10.796	-0.289183	0.875602	-0.330268	0.741197	0.94899
FBgn0033960	3.04578	-0.570176	1.67493	-0.340418	0.733542	0.94899
FBgn0033961	532.604	-0.347903	0.202121	-1.72126	0.085204	0.211542
FBgn0033963	5.90889	-0.808404	1.26307	-0.64003	0.522153	0.875539
FBgn0033968	9.65595	-0.299651	0.796955	-0.375994	0.706921	0.94899
FBgn0033969	13.2932	0.888743	0.747283	1.1893	0.234322	0.553702
FBgn0033970	5.84031	-0.716955	1.37921	-0.519829	0.603182	0.914109
FBgn0033971	280.895	-0.00231996	0.176743	-0.0131262	0.989527	0.99357
FBgn0033972	812.552	-0.152716	0.128293	-1.19036	0.233904	0.553374
FBgn0033973	441.563	-0.048153	0.154738	-0.31119	0.755656	0.94899
FBgn0033978	1928.85	0.066529	0.13866	0.4798	0.63137	0.924387
FBgn0033979	39.1736	0.317497	0.398912	0.795907	0.426086	0.802996
FBgn0033980	146.134	0.456279	0.248867	1.83342	0.0667396	0.163272
FBgn0033981	148.127	0.0885072	0.23906	0.370231	0.711211	0.94899
FBgn0033982	64.7167	0.036234	0.501989	0.0721808	0.942458	0.98404
FBgn0033983	33.1224	-0.638517	0.70798	-0.901886	0.367118	0.745913
FBgn0033984	109.283	0.261146	0.240158	1.0874	0.276862	0.625708
FBgn0033985	4.47643	0.349752	1.10264	0.317194	0.751097	0.94899
FBgn0033987	618.682	-0.21635	0.168797	-1.28172	0.199941	0.488319
FBgn0033988	343.678	0.498711	0.238031	2.09515	0.0361576	0.0800335
FBgn0033989	627.18	0.184316	0.197106	0.93511	0.349732	0.72362
FBgn0033990	60.9432	-0.0271452	0.389253	-0.0697365	0.944403	0.98404
FBgn0033993	24.2904	0.0691698	0.521058	0.132749	0.894392	0.970065
FBgn0033994	73.7903	0.0435753	0.340594	0.127939	0.898197	0.971962
FBgn0033995	315.45	0.0548502	0.233114	0.235293	0.813981	0.94899
FBgn0033996	571.484	-0.0974808	0.161602	-0.603217	0.546364	0.894962
FBgn0033997	17.2522	-0.187542	0.578944	-0.323939	0.745984	0.94899
FBgn0033998	679.84	-0.1718	0.199064	-0.863041	0.388115	0.769294
FBgn0033999	13.1098	0.585943	0.826023	0.709354	0.478105	0.847612
FBgn0034000	60.9854	0.213932	0.425865	0.502347	0.615423	0.916969
FBgn0034001	106.786	0.0794047	0.275067	0.288674	0.772831	0.94899
FBgn0034002	14097.2	-0.980085	0.192404	-5.09389	3.5079e-07	2.70817e-09
FBgn0034005	16.7512	-1.06766	0.584747	-1.82584	0.0678737	0.166226
FBgn0034008	47.0298	0.0111311	0.406173	0.0274048	0.978137	0.988355
FBgn0034009	858.788	-0.298747	0.132865	-2.2485	0.0245442	0.0491563
FBgn0034010	24.5364	0.305183	0.583666	0.522872	0.601063	0.914109
FBgn0034011	1.03821	-1.20157	2.41173	-0.498221	0.618329	0.918381
FBgn0034012	1.23598	-2.69327	2.33162	-1.1551	0.248048	0.577083
FBgn0034013	13.4657	-0.0606841	0.750237	-0.0808866	0.935532	0.98404
FBgn0034021	97.1591	-0.0884958	0.440727	-0.200795	0.840859	0.94899
FBgn0034022	0.159819	0.784261	4.08047	0.192198	0.847587	0.94899
FBgn0034025	302.252	-0.26658	0.19088	-1.39658	0.16254	0.404913
FBgn0034027	156.847	-0.136396	0.210942	-0.646602	0.51789	0.870624
FBgn0034029	359.329	0.021891	0.163213	0.134125	0.893303	0.969783
FBgn0034030	3.98469	0.0256127	1.23552	0.0207302	0.983461	0.991041
FBgn0034031	27.0549	0.295693	0.485797	0.608677	0.542738	0.890631
FBgn0034032	220.432	-0.257458	0.20507	-1.25546	0.20931	0.506553
FBgn0034033	43.7759	0.189527	0.467194	0.405671	0.684984	0.943017
FBgn0034035	336.806	-0.0111262	0.182939	-0.0608195	0.951503	0.98404
FBgn0034045	177.371	-2.47446	0.449554	-5.50426	3.70716e-08	7.15594e-11
FBgn0034046	1602.75	-0.25686	0.14099	-1.82183	0.0684806	0.167803
FBgn0034047	1.1612	-0.571445	2.05343	-0.278288	0.780792	0.94899
FBgn0034049	514.898	0.403801	0.200169	2.01729	0.0436648	0.101693
FBgn0034050	249.493	0.128561	0.268697	0.478459	0.632324	0.925255
FBgn0034051	886.45	-0.0679007	0.174925	-0.388171	0.69789	0.948978
FBgn0034052	2.81196	3.80402	1.79302	2.12157	0.033874	0.074066
FBgn0034053	102.314	-0.542172	0.280474	-1.93305	0.0532296	0.126757
FBgn0034054	2.4031	1.25746	1.50332	0.83646	0.402896	0.780012
FBgn0034057	539.281	0.12077	0.172967	0.698223	0.485038	0.851854
FBgn0034058	397.607	0.141234	0.250446	0.563929	0.572802	0.902962
FBgn0034059	406.797	0.101014	0.223585	0.451792	0.651419	0.940641
FBgn0034060	1524.88	-0.140723	0.156565	-0.898813	0.368752	0.748406
FBgn0034061	291.685	0.0891262	0.27233	0.327273	0.743462	0.94899
FBgn0034063	1932.56	-1.32495	0.229392	-5.77591	7.65386e-09	5.75185e-12
FBgn0034065	87.4838	-0.013357	0.296562	-0.0450394	0.964076	0.98404
FBgn0034066	1488.74	-0.223219	0.183676	-1.21529	0.224256	0.536119
FBgn0034067	144.931	-0.211872	0.367358	-0.576747	0.56411	0.902962
FBgn0034068	1457.08	0.0439651	0.132506	0.331797	0.740042	0.94899
FBgn0034070	22.1227	0.13906	0.592699	0.234621	0.814503	0.94899
FBgn0034071	1706	-0.272232	0.143728	-1.89408	0.0582148	0.140371
FBgn0034072	832.055	-0.0876776	0.161495	-0.542912	0.58719	0.91013
FBgn0034073	331.757	0.0998647	0.168152	0.593896	0.552582	0.899408
FBgn0034075	163.284	0.120293	0.329689	0.364868	0.71521	0.94899
FBgn0034076	18.5638	2.57538	1.14225	2.25466	0.0241546	0.0481484
FBgn0034081	180.734	-0.158858	0.249074	-0.637797	0.523606	0.876743
FBgn0034082	0.761159	2.97579	3.54954	0.838359	0.401829	0.778145
FBgn0034083	379.475	0.291333	0.173826	1.676	0.0937377	0.234831
FBgn0034084	183.031	-0.195661	0.244636	-0.799807	0.423823	0.801223
FBgn0034085	60.2871	0.152404	0.351779	0.433239	0.664841	0.941384
FBgn0034086	115.026	-0.00113605	0.510365	-0.00222596	0.998224	0.998576
FBgn0034087	1892.49	-0.509609	0.166507	-3.06059	0.00220898	0.00174572
FBgn0034091	533.645	-0.103913	0.185946	-0.558833	0.576276	0.902962
FBgn0034093	1255.9	0.592573	0.168627	3.51411	0.000441228	0.000165908
FBgn0034094	6.6629	1.0925	0.946543	1.1542	0.248418	0.577859
FBgn0034095	54.5076	-0.291445	0.394338	-0.739076	0.459861	0.835501
FBgn0034097	3.23403	0.142794	1.26735	0.112672	0.910291	0.976646
FBgn0034098	2.99297	0.110175	1.33377	0.0826041	0.934166	0.98404
FBgn0034099	7.11089	0.504077	0.917388	0.54947	0.582683	0.907487
FBgn0034103	0.3034	1.65118	4.04039	0.408668	0.682783	0.941384
FBgn0034104	1.58872	-3.10122	2.13434	-1.45302	0.146219	0.364206
FBgn0034105	7.70056	-0.111526	0.961111	-0.116038	0.907622	0.97559
FBgn0034109	141.014	0.0893441	0.232548	0.384197	0.700833	0.94899
FBgn0034110	4153.71	0.155423	0.136127	1.14175	0.253557	0.587694
FBgn0034113	256.282	0.0179132	0.178442	0.100387	0.920037	0.979147
FBgn0034114	198.704	-0.0116735	0.21096	-0.0553353	0.955871	0.98404
FBgn0034117	8112.72	0.348436	0.159326	2.18693	0.0287473	0.0608149
FBgn0034118	270.835	0.228185	0.175474	1.30039	0.193467	0.474261
FBgn0034120	0.337346	-0.177512	4.08047	-0.0435028	0.965301	0.98404
FBgn0034121	34.2882	0.539374	0.589676	0.914694	0.360352	0.736334
FBgn0034122	155.598	1.69181	0.425183	3.97903	6.91966e-05	1.0268e-05
FBgn0034126	266.452	0.0612723	0.200901	0.304987	0.760376	0.94899
FBgn0034127	38.5582	-0.15342	0.445627	-0.344278	0.730638	0.94899
FBgn0034128	22.4284	-0.309663	0.643381	-0.481306	0.630299	0.924154
FBgn0034129	3.34393	-0.225338	1.52624	-0.147642	0.882625	0.965384
FBgn0034132	117.543	0.488898	0.552524	0.884844	0.376241	0.757586
FBgn0034133	24.0159	1.23077	0.821613	1.498	0.134134	0.334286
FBgn0034135	18.2966	-0.516745	0.638305	-0.809558	0.418194	0.792663
FBgn0034136	15.8418	-0.39619	0.686601	-0.577031	0.563918	0.902962
FBgn0034137	46.3228	0.0451745	0.38293	0.117971	0.906091	0.975257
FBgn0034138	15573	0.157841	0.197051	0.801019	0.42312	0.800418
FBgn0034139	200.473	-0.514698	0.231837	-2.22008	0.0264132	0.0545464
FBgn0034140	10368.9	-1.05551	0.117526	-8.98105	2.68197e-19	5.74005e-14
FBgn0034141	6716.28	0.316785	0.155626	2.03555	0.0417959	0.0962407
FBgn0034142	256.926	-0.221587	0.38942	-0.569019	0.569343	0.902962
FBgn0034143	73.1876	0.469052	0.496123	0.945436	0.344437	0.71819
FBgn0034144	10.0473	-1.3906	0.909257	-1.52938	0.126169	0.316295
FBgn0034145	907.114	-0.784573	0.877184	-0.894422	0.371096	0.751674
FBgn0034151	5.63752	-0.85732	0.965486	-0.887967	0.374558	0.754848
FBgn0034152	46.4515	-0.0479529	0.924446	-0.0518721	0.958631	0.98404
FBgn0034153	18.3824	0.3495	1.059	0.330028	0.741379	0.94899
FBgn0034157	1.05411	-1.2438	2.8417	-0.437697	0.661606	0.941384
FBgn0034158	241.382	0.494376	0.244458	2.02234	0.0431417	0.100162
FBgn0034159	1.44131	1.55106	2.59564	0.597564	0.550131	0.897435
FBgn0034160	33.2096	0.251915	0.551639	0.456666	0.647911	0.937952
FBgn0034162	3022.92	0.453389	0.270619	1.67538	0.09386	0.234895
FBgn0034165	26.9264	-0.212482	0.561497	-0.378421	0.705118	0.94899
FBgn0034166	5.48988	0.5345	0.987559	0.541234	0.588347	0.910511
FBgn0034168	0.371293	-2.10546	4.03172	-0.522224	0.601515	0.914109
FBgn0034172	528.67	-0.103664	0.189563	-0.546857	0.584477	0.908764
FBgn0034173	9.98721	1.40018	0.873016	1.60384	0.108749	0.27344
FBgn0034175	12.2038	0.465998	0.903433	0.515808	0.605989	0.91543
FBgn0034176	722.14	-0.0388301	0.156824	-0.247603	0.804441	0.94899
FBgn0034177	69.1103	-0.012402	0.310956	-0.0398835	0.968186	0.985095
FBgn0034179	2380.59	0.00401685	0.11989	0.0335045	0.973272	0.986836
FBgn0034180	1460.47	-0.0390381	0.142803	-0.27337	0.784569	0.94899
FBgn0034181	1781.2	-0.128369	0.128277	-1.00072	0.316962	0.68522
FBgn0034182	127.884	-0.178789	0.256702	-0.696486	0.486124	0.852566
FBgn0034183	1.42612	2.71683	2.14161	1.26859	0.204587	0.497524
FBgn0034184	902.685	0.180966	0.132219	1.36869	0.171097	0.424321
FBgn0034186	69.6954	-0.142743	0.316756	-0.45064	0.652249	0.940994
FBgn0034187	3.69176	0.0679544	1.30991	0.051877	0.958627	0.98404
FBgn0034191	308.986	-0.383528	0.225027	-1.70437	0.0883128	0.219815
FBgn0034194	341.384	0.38944	0.211732	1.83931	0.0658701	0.161004
FBgn0034195	0.306059	1.66209	4.03939	0.411471	0.680727	0.941384
FBgn0034196	3.51659	1.22631	1.32423	0.926058	0.354416	0.730487
FBgn0034197	3.75463	-0.0535968	1.20321	-0.0445448	0.96447	0.98404
FBgn0034198	4110.19	0.155379	0.228398	0.680301	0.496314	0.858718
FBgn0034199	990.025	0.337746	0.201684	1.67463	0.0940066	0.235067
FBgn0034200	21052.1	0.0295376	0.12512	0.236075	0.813375	0.94899
FBgn0034202	0.80873	0.389272	2.60016	0.149711	0.880993	0.964739
FBgn0034205	6.40547	0.00728684	1.29296	0.00563578	0.995503	0.997098
FBgn0034206	0.623084	1.28199	3.21799	0.398382	0.690349	0.945062
FBgn0034210	203.524	0.08604	0.232442	0.370158	0.711265	0.94899
FBgn0034214	316.852	0.194187	0.197894	0.981272	0.326458	0.695617
FBgn0034215	1901.97	0.517155	0.114838	4.50332	6.68989e-06	2.94011e-07
FBgn0034217	9.05411	-0.125919	0.739594	-0.170254	0.864811	0.95772
FBgn0034219	76.207	0.316311	0.317547	0.996106	0.319199	0.687471
FBgn0034221	6.86289	-0.952641	0.981873	-0.970229	0.331932	0.702316
FBgn0034223	150.033	0.0969387	0.257384	0.376631	0.706448	0.94899
FBgn0034225	4.80219	-0.264084	1.00272	-0.263369	0.792266	0.94899
FBgn0034229	11319.5	0.0592341	0.164691	0.359667	0.719096	0.94899
FBgn0034230	664.843	0.00435104	0.142948	0.0304379	0.975718	0.988172
FBgn0034231	101.036	0.0913549	0.28266	0.323197	0.746546	0.94899
FBgn0034232	43.4863	0.376085	0.637435	0.589997	0.555193	0.901402
FBgn0034237	8171.87	0.0632634	0.131614	0.480674	0.630748	0.924387
FBgn0034240	838.733	0.0437123	0.187064	0.233676	0.815236	0.94899
FBgn0034242	247.967	-0.0510549	0.216749	-0.235549	0.813783	0.94899
FBgn0034243	1283.34	0.252708	0.158087	1.59853	0.109924	0.275773
FBgn0034245	376.717	-0.263473	0.18591	-1.41721	0.156423	0.389956
FBgn0034246	3547.88	-0.0830391	0.178288	-0.465758	0.641388	0.932867
FBgn0034247	4806.78	0.251992	0.2786	0.904495	0.365733	0.744282
FBgn0034248	425.514	-0.0814564	0.357088	-0.228113	0.819558	0.94899
FBgn0034249	21.8396	-0.0974948	0.492015	-0.198154	0.842924	0.94899
FBgn0034251	0.165325	-1.13929	4.08047	-0.279206	0.780087	0.94899
FBgn0034253	23.7474	1.442	0.746941	1.93055	0.0535391	0.127288
FBgn0034255	0.317025	-0.177512	4.08047	-0.0435028	0.965301	0.98404
FBgn0034258	7194.98	0.139964	0.149355	0.937125	0.348694	0.723225
FBgn0034259	358.36	-0.166555	0.167035	-0.99713	0.318702	0.687009
FBgn0034261	1820.32	-0.118561	0.189837	-0.624541	0.532272	0.882254
FBgn0034262	160.197	-0.00404371	0.278097	-0.0145406	0.988399	0.993174
FBgn0034263	8.68824	1.05472	0.927358	1.13734	0.255396	0.590174
FBgn0034264	4.59834	-0.351972	1.19446	-0.294672	0.768245	0.94899
FBgn0034265	276.402	0.270557	0.177601	1.5234	0.127659	0.320026
FBgn0034266	108.31	0.0345525	0.245222	0.140903	0.887947	0.96766
FBgn0034267	92.5751	0.360312	0.275341	1.3086	0.190669	0.467492
FBgn0034269	337.798	0.0886577	0.164758	0.53811	0.590501	0.912167
FBgn0034270	57.9673	0.0929028	0.348144	0.266851	0.789584	0.94899
FBgn0034271	343.362	0.0450734	0.173374	0.259978	0.794881	0.94899
FBgn0034272	0.154359	0.784261	4.08047	0.192198	0.847587	0.94899
FBgn0034274	2.74693	1.03147	1.85944	0.554722	0.579085	0.904926
FBgn0034275	69.0384	0.0649733	0.374517	0.173486	0.86227	0.957309
FBgn0034276	98.3348	-1.19235	0.385738	-3.09108	0.00199428	0.00151707
FBgn0034277	2616.86	0.276638	0.135655	2.03927	0.0414227	0.0951017
FBgn0034278	3.12654	1.82864	1.76831	1.03412	0.301081	0.665876
FBgn0034279	3.65701	-1.24372	1.4863	-0.836794	0.402708	0.779619
FBgn0034281	3.8923	0.874551	1.37459	0.636229	0.524627	0.876994
FBgn0034282	1944.93	-0.324582	0.161102	-2.01476	0.0439297	0.102591
FBgn0034283	0.17637	-1.13929	4.08047	-0.279206	0.780087	0.94899
FBgn0034286	3.51613	-0.598133	1.2511	-0.478087	0.632589	0.925474
FBgn0034289	7.16652	-1.20897	1.52454	-0.793009	0.427773	0.803963
FBgn0034290	1047.6	1.15874	0.264227	4.38538	1.15782e-05	7.05022e-07
FBgn0034291	2.13499	-0.361549	1.92974	-0.187357	0.851381	0.951491
FBgn0034292	10.6997	0.0288641	1.69768	0.0170021	0.986435	0.992128
FBgn0034293	0.1517	0.784261	4.08047	0.192198	0.847587	0.94899
FBgn0034295	89.579	-0.369541	0.57603	-0.64153	0.521178	0.874074
FBgn0034296	6.82562	0.116591	1.72652	0.0675296	0.94616	0.98404
FBgn0034299	75.2668	0.291033	0.303921	0.957593	0.338268	0.709176
FBgn0034300	346.054	-0.0120416	0.262898	-0.0458035	0.963467	0.98404
FBgn0034304	115.469	0.0349324	0.242923	0.143801	0.885658	0.966528
FBgn0034307	177.591	0.168433	0.213231	0.789907	0.429582	0.804523
FBgn0034308	843.879	0.21687	0.170591	1.27129	0.203627	0.494767
FBgn0034310	534.362	0.0575019	0.157962	0.364025	0.715839	0.94899
FBgn0034312	373.652	0.0238253	0.209187	0.113894	0.909321	0.976646
FBgn0034313	638.961	-0.330032	0.152078	-2.17015	0.0299956	0.0638467
FBgn0034314	35.3573	0.0253526	0.426548	0.0594367	0.952604	0.98404
FBgn0034315	671.627	-0.136499	0.158152	-0.86309	0.388088	0.769294
FBgn0034317	0.165325	-1.13929	4.08047	-0.279206	0.780087	0.94899
FBgn0034318	4.12393	-1.22251	2.04605	-0.597497	0.550175	0.897435
FBgn0034321	0.159819	0.784261	4.08047	0.192198	0.847587	0.94899
FBgn0034323	0.185647	-1.13929	4.08047	-0.279206	0.780087	0.94899
FBgn0034324	0.1517	0.784261	4.08047	0.192198	0.847587	0.94899
FBgn0034325	0.159819	0.784261	4.08047	0.192198	0.847587	0.94899
FBgn0034328	528.298	-0.485794	0.6634	-0.732279	0.463998	0.839723
FBgn0034329	863.701	-0.229744	0.320523	-0.71678	0.47351	0.846145
FBgn0034330	725.438	-0.381997	0.300309	-1.27201	0.20337	0.494468
FBgn0034331	3121.44	-0.547617	0.204135	-2.68262	0.00730469	0.00995679
FBgn0034335	1075.54	0.137067	0.270402	0.5069	0.612225	0.916807
FBgn0034345	1203.79	0.0250306	0.154203	0.162322	0.871052	0.960804
FBgn0034346	310.162	-0.0229353	0.197584	-0.116079	0.90759	0.97559
FBgn0034350	105.175	-0.225372	0.345091	-0.65308	0.513705	0.865329
FBgn0034351	171.943	-0.331967	0.257532	-1.28903	0.197387	0.483977
FBgn0034352	6.1215	1.07324	1.19661	0.8969	0.369772	0.749829
FBgn0034354	171.044	-0.423076	0.206748	-2.04633	0.0407236	0.093263
FBgn0034356	771.288	-1.22167	0.324501	-3.76476	0.000166711	3.89661e-05
FBgn0034360	25.8261	0.0302558	0.553909	0.0546223	0.956439	0.98404
FBgn0034361	131.461	-0.233815	0.26848	-0.870883	0.383818	0.767732
FBgn0034362	173.12	-0.155406	0.344203	-0.451495	0.651633	0.940641
FBgn0034363	474.824	1.74437	0.355761	4.90319	9.42921e-07	1.3051e-08
FBgn0034364	171.173	-0.871707	0.368325	-2.36668	0.0179484	0.032806
FBgn0034365	13.278	0.15101	0.81736	0.184753	0.853423	0.952909
FBgn0034366	788.613	-0.00645842	0.145535	-0.044377	0.964604	0.98404
FBgn0034368	5368.88	-0.240424	0.184197	-1.30525	0.191807	0.470625
FBgn0034371	1896.29	-0.390133	0.120968	-3.22509	0.00125935	0.000803697
FBgn0034372	655.222	0.116989	0.191897	0.609644	0.542098	0.890399
FBgn0034379	97.3435	0.212942	0.274056	0.777003	0.437157	0.812699
FBgn0034380	278.687	-0.11277	0.179459	-0.628391	0.529748	0.879536
FBgn0034381	2.34761	-1.04407	1.58885	-0.657123	0.511102	0.86386
FBgn0034382	4892.02	1.64867	0.279155	5.90595	3.50625e-09	1.67418e-12
FBgn0034387	2664.59	0.378305	0.151626	2.49498	0.0125963	0.0204915
FBgn0034389	752.713	0.597533	0.183895	3.24932	0.00115682	0.00071222
FBgn0034390	832.895	-0.307084	0.648045	-0.473862	0.635598	0.928937
FBgn0034391	13.2814	-1.02174	0.778338	-1.31272	0.189276	0.46373
FBgn0034392	403.375	0.385087	0.176832	2.1777	0.0294281	0.062332
FBgn0034394	26321.6	-0.479475	0.211097	-2.27135	0.023126	0.0457283
FBgn0034396	13.5536	0.148153	0.734114	0.201812	0.840064	0.94899
FBgn0034397	6.95046	-0.0331809	0.877315	-0.0378209	0.96983	0.985821
FBgn0034398	8740.13	0.205091	0.132654	1.54606	0.122091	0.305496
FBgn0034399	133.19	0.168812	0.2565	0.658136	0.51045	0.86386
FBgn0034400	1860.44	0.0543107	0.155159	0.350032	0.726314	0.94899
FBgn0034401	546.079	-0.0664947	0.186878	-0.355818	0.721977	0.94899
FBgn0034402	70.9732	0.082956	0.32551	0.254849	0.798839	0.94899
FBgn0034403	6.41386	-0.676934	1.01989	-0.663735	0.50686	0.861239
FBgn0034405	7647.11	0.164515	0.163404	1.0068	0.314031	0.681872
FBgn0034406	299.531	0.932186	0.22042	4.22913	2.34597e-05	2.13851e-06
FBgn0034407	894.48	0.142131	0.962052	0.147738	0.88255	0.965384
FBgn0034408	189.323	-0.0560956	0.225617	-0.248632	0.803645	0.94899
FBgn0034411	2.86267	-0.393144	1.62148	-0.24246	0.808424	0.94899
FBgn0034413	0.325144	-0.177512	4.08047	-0.0435028	0.965301	0.98404
FBgn0034415	1.57314	-1.22932	2.1989	-0.559062	0.576119	0.902962
[truncated: 12,219 more rows]

## Sheet: secreted protein genes
ID Gene Name Species
FBgn0012037 Angiotensin converting enzyme Drosophila melanogaster
FBgn0039774 Ceramidase Drosophila melanogaster
FBgn0001257 Ecdysone-inducible gene L2 Drosophila melanogaster
FBgn0000592 Esterase 6 Drosophila melanogaster
FBgn0001112 Glucose dehydrogenase Drosophila melanogaster
FBgn0053470 Immune induced molecule 10 Drosophila melanogaster
FBgn0040653 Immune induced molecule 4 Drosophila melanogaster
FBgn0031381 Niemann-Pick Type C-2 Drosophila melanogaster
FBgn0039685 Odorant-binding protein 99b Drosophila melanogaster
FBgn0003137 Papilin Drosophila melanogaster
FBgn0035806 Peptidoglycan-recognition protein SD Drosophila melanogaster
FBgn0033367 Phenoloxidase subunit A3 Drosophila melanogaster
FBgn0037976 Tachykinin Drosophila melanogaster
FBgn0029838 UPF0670 protein CG4666 Drosophila melanogaster
FBgn0011746 anachronism Drosophila melanogaster
FBgn0016031 lamina ancestor Drosophila melanogaster
