# Supplementary material for: Chronic dysfunction of Stromal interaction molecule by pulsed RNAi induction in fat tissue impairs organismal energy homeostasis in Drosophila
Source: Sci Rep. 2019 May 6;9:6989. doi: 10.1038/s41598-019-43327-y (PMC6502815; doi:10.1038/s41598-019-43327-y)
Supplement: Supplementary file 4 — Supplementary Dataset 3 [file 41598_2019_43327_MOESM4_ESM.xlsx]

## Sheet: Sheet1
R and R studio analysis of RNAseq on Stim-TRiPI On vs Off fat tissue_session information
Session info ------------------------------------------------------------------------------------------
setting value
version R version 3.4.2 (2017-09-28)
system x86_64, darwin15.6.0
ui RStudio (1.1.383)
language (EN)
collate en_US.UTF-8
tz Europe/Berlin
date 2017-12-29
Packages ----------------------------------------------------------------------------------------------
package * version date source
acepack 1.4.1 2016-10-29 CRAN (R 3.4.0)
affy 1.54.0 2017-04-25 Bioconductor
affyio 1.46.0 2017-04-25 Bioconductor
annotate * 1.54.0 2017-04-25 Bioconductor
AnnotationDbi * 1.38.2 2017-07-27 Bioconductor
AnnotationHub * 2.8.3 2017-10-18 Bioconductor
aroma.light 3.6.0 2017-04-25 Bioconductor
assertthat 0.2.0 2017-04-11 CRAN (R 3.4.0)
backports 1.1.2 2017-12-13 CRAN (R 3.4.3)
base * 3.4.2 2017-10-04 local
base64enc 0.1-3 2015-07-28 CRAN (R 3.4.0)
bindr 0.1 2016-11-13 CRAN (R 3.4.0)
bindrcpp * 0.2 2017-06-17 CRAN (R 3.4.0)
Biobase * 2.36.2 2017-05-04 Bioconductor
BiocGenerics * 0.22.1 2017-10-07 Bioconductor
BiocInstaller 1.26.1 2017-09-01 Bioconductor
BiocParallel * 1.10.1 2017-05-03 Bioconductor
BiocStyle * 2.4.1 2017-07-22 Bioconductor
biomaRt * 2.32.1 2017-06-09 Bioconductor
Biostrings * 2.44.2 2017-07-21 Bioconductor
bit 1.1-12 2014-04-09 CRAN (R 3.4.0)
bit64 0.9-7 2017-05-08 CRAN (R 3.4.0)
bitops 1.0-6 2013-08-17 CRAN (R 3.4.0)
blob 1.1.0 2017-06-17 CRAN (R 3.4.0)
caTools 1.17.1 2014-09-10 CRAN (R 3.4.0)
cellranger 1.1.0 2016-07-27 CRAN (R 3.4.0)
checkmate 1.8.5 2017-10-24 CRAN (R 3.4.2)
cluster 2.0.6 2017-03-10 CRAN (R 3.4.2)
colorspace 1.3-2 2016-12-14 CRAN (R 3.4.0)
compiler 3.4.2 2017-10-04 local
corpcor 1.6.9 2017-04-01 cran (@1.6.9)
curl 3.1 2017-12-12 CRAN (R 3.4.3)
data.table * 1.10.4-3 2017-10-27 CRAN (R 3.4.2)
datasets * 3.4.2 2017-10-04 local
DBI 0.7 2017-06-18 CRAN (R 3.4.0)
DelayedArray * 0.2.7 2017-06-03 Bioconductor
DESeq 1.28.0 2017-04-25 Bioconductor
DESeq2 * 1.16.1 2017-05-06 Bioconductor
devtools * 1.13.4 2017-11-09 CRAN (R 3.4.2)
digest 0.6.13 2017-12-14 CRAN (R 3.4.3)
dplyr * 0.7.4 2017-09-28 CRAN (R 3.4.2)
EDASeq * 2.10.0 2017-04-25 Bioconductor
edge 2.8.0 2017-04-25 Bioconductor
evaluate 0.10.1 2017-06-24 CRAN (R 3.4.1)
fdrtool * 1.2.15 2015-07-08 CRAN (R 3.4.0)
forcats 0.2.0 2017-01-23 CRAN (R 3.4.0)
foreign 0.8-69 2017-06-22 CRAN (R 3.4.2)
Formula 1.2-2 2017-07-10 CRAN (R 3.4.1)
gdata 2.18.0 2017-06-06 CRAN (R 3.4.0)
genefilter * 1.58.1 2017-05-06 Bioconductor
geneplotter * 1.54.0 2017-04-25 Bioconductor
GenomeInfoDb * 1.12.3 2017-10-05 Bioconductor
GenomeInfoDbData 0.99.0 2017-10-19 Bioconductor
GenomicAlignments * 1.12.2 2017-08-19 Bioconductor
GenomicFeatures 1.28.5 2017-09-20 Bioconductor
GenomicRanges * 1.28.6 2017-10-04 Bioconductor
ggplot2 * 2.2.1 2016-12-30 CRAN (R 3.4.0)
ggrepel * 0.7.0 2017-09-29 CRAN (R 3.4.2)
glue 1.2.0 2017-10-29 CRAN (R 3.4.2)
GO.db * 3.4.1 2017-10-19 Bioconductor
gplots * 3.0.1 2016-03-30 CRAN (R 3.4.0)
graph * 1.54.0 2017-04-25 Bioconductor
graphics * 3.4.2 2017-10-04 local
grDevices * 3.4.2 2017-10-04 local
grid 3.4.2 2017-10-04 local
gridExtra 2.3 2017-09-09 CRAN (R 3.4.1)
gtable 0.2.0 2016-02-26 CRAN (R 3.4.0)
gtools 3.5.0 2015-05-29 CRAN (R 3.4.0)
haven 1.1.0 2017-07-09 CRAN (R 3.4.1)
Hmisc 4.0-3 2017-05-02 CRAN (R 3.4.0)
htmlTable 1.11.0 2017-12-01 CRAN (R 3.4.3)
htmltools * 0.3.6 2017-04-28 CRAN (R 3.4.0)
htmlwidgets 0.9 2017-07-10 CRAN (R 3.4.1)
httpuv 1.3.5 2017-07-04 CRAN (R 3.4.1)
httr 1.3.1 2017-08-20 CRAN (R 3.4.1)
hwriter 1.3.2 2014-09-10 CRAN (R 3.4.0)
interactiveDisplayBase 1.14.0 2017-04-25 Bioconductor
IRanges * 2.10.5 2017-10-08 Bioconductor
jackstraw 1.1.1 2017-09-04 CRAN (R 3.4.2)
KernSmooth 2.23-15 2015-06-29 CRAN (R 3.4.2)
knitr 1.17 2017-08-10 CRAN (R 3.4.1)
labeling 0.3 2014-08-23 CRAN (R 3.4.0)
lattice * 0.20-35 2017-03-25 CRAN (R 3.4.2)
latticeExtra 0.6-28 2016-02-09 CRAN (R 3.4.0)
lazyeval * 0.2.1 2017-10-29 CRAN (R 3.4.2)
lfa 1.6.1 2017-05-06 Bioconductor
limma 3.32.10 2017-10-13 Bioconductor
lme4 1.1-15 2017-12-21 CRAN (R 3.4.3)
locfit 1.5-9.1 2013-04-20 CRAN (R 3.4.0)
LSD * 3.0 2015-01-09 CRAN (R 3.4.0)
magrittr 1.5 2014-11-22 CRAN (R 3.4.0)
MASS 7.3-47 2017-02-26 CRAN (R 3.4.2)
Matrix 1.2-12 2017-11-15 CRAN (R 3.4.2)
matrixStats * 0.52.2 2017-04-14 CRAN (R 3.4.0)
memoise 1.1.0 2017-04-21 CRAN (R 3.4.0)
methods * 3.4.2 2017-10-04 local
mgcv 1.8-22 2017-09-19 CRAN (R 3.4.2)
mime 0.5 2016-07-07 CRAN (R 3.4.0)
minqa 1.2.4 2014-10-09 cran (@1.2.4)
munsell 0.4.3 2016-02-13 CRAN (R 3.4.0)
nlme 3.1-131 2017-02-06 CRAN (R 3.4.2)
nloptr 1.0.4 2014-08-04 cran (@1.0.4)
nnet 7.3-12 2016-02-02 CRAN (R 3.4.2)
openxlsx 4.0.17 2017-03-23 CRAN (R 3.4.0)
org.Dm.eg.db * 3.4.1 2017-10-19 Bioconductor
parallel * 3.4.2 2017-10-04 local
pkgconfig 2.0.1 2017-03-21 CRAN (R 3.4.0)
plyr * 1.8.4 2016-06-08 CRAN (R 3.4.0)
preprocessCore 1.38.1 2017-05-06 Bioconductor
purrr 0.2.4 2017-10-18 CRAN (R 3.4.2)
qvalue 2.8.0 2017-04-25 cran (@2.8.0)
R.methodsS3 1.7.1 2016-02-16 CRAN (R 3.4.0)
R.oo 1.21.0 2016-11-01 CRAN (R 3.4.0)
R.utils 2.6.0 2017-11-05 CRAN (R 3.4.2)
R6 2.2.2 2017-06-17 CRAN (R 3.4.0)
RColorBrewer * 1.1-2 2014-12-07 CRAN (R 3.4.0)
Rcpp 0.12.14 2017-11-23 cran (@0.12.14)
RCurl 1.95-4.8 2016-03-01 CRAN (R 3.4.0)
readxl 1.0.0 2017-04-18 CRAN (R 3.4.0)
reshape2 1.4.3 2017-12-11 CRAN (R 3.4.3)
rio * 0.5.5 2017-06-18 CRAN (R 3.4.0)
rlang 0.1.6 2017-12-21 CRAN (R 3.4.3)
rmarkdown * 1.8 2017-11-17 CRAN (R 3.4.2)
rpart 4.1-11 2017-03-13 CRAN (R 3.4.2)
rprojroot 1.3-1 2017-12-18 CRAN (R 3.4.2)
Rsamtools * 1.28.0 2017-04-25 Bioconductor
RSQLite 2.0 2017-06-19 CRAN (R 3.4.1)
rstudioapi 0.7 2017-09-07 CRAN (R 3.4.1)
rtracklayer * 1.36.6 2017-10-12 Bioconductor
S4Vectors * 0.14.7 2017-10-08 Bioconductor
scales 0.5.0 2017-08-24 CRAN (R 3.4.1)
shiny 1.0.5 2017-08-23 CRAN (R 3.4.1)
ShortRead * 1.34.2 2017-10-08 Bioconductor
snm 1.24.0 2017-04-25 cran (@1.24.0)
SparseM * 1.77 2017-04-23 CRAN (R 3.4.0)
splines 3.4.2 2017-10-04 local
stats * 3.4.2 2017-10-04 local
stats4 * 3.4.2 2017-10-04 local
stringi * 1.1.6 2017-11-17 CRAN (R 3.4.2)
stringr * 1.2.0 2017-02-18 CRAN (R 3.4.0)
SummarizedExperiment * 1.6.5 2017-09-29 Bioconductor
survival 2.41-3 2017-04-04 CRAN (R 3.4.2)
sva 3.24.4 2017-06-20 Bioconductor
tibble * 1.3.4 2017-08-22 CRAN (R 3.4.1)
tidyr 0.7.2 2017-10-16 CRAN (R 3.4.2)
tools 3.4.2 2017-10-04 local
topGO * 2.28.0 2017-04-25 Bioconductor
utils * 3.4.2 2017-10-04 local
vsn * 3.44.0 2017-04-25 Bioconductor
withr 2.1.1 2017-12-19 CRAN (R 3.4.3)
XML * 3.98-1.9 2017-06-19 CRAN (R 3.4.1)
xtable 1.8-2 2016-02-05 CRAN (R 3.4.0)
XVector * 0.16.0 2017-04-25 Bioconductor
yaml 2.1.16 2017-12-12 CRAN (R 3.4.3)
zlibbioc 1.22.0 2017-04-25 Bioconductor
Column name in details
V1	Row number in original raw reads count file
Gene.ID	Gene.ID in fly base
baseMean	"mean of normalized counts for all samples"
log2FoldChange	"log2 fold change (MLE): Condition Stim.TRIP.On vs Stim.TRIP.Off"
lfcSE	"standard error: Condition Stim.TRIP.On vs Stim.TRIP.Off"
stat	"Wald statistic: Condition Stim.TRIP.On vs Stim.TRIP.Off"
pvalue	"Wald test p-value: Condition Stim.TRIP.On vs Stim.TRIP.Off"
padj	p value adjusted with Benjamini-Hochberg methods, or so called False Discovery Rate (FDR)
SYMBOL	Gene Symbol in fly base
GENENAME	Gene Name in full text
